# Supplementary material for: Diagnostic Performance of Antigen Rapid Diagnostic Tests, Chest Computed Tomography, and Lung Point-of-Care-Ultrasonography for SARS-CoV-2 Compared with RT-PCR Testing: A Systematic Review and Network Meta-Analysis
Source: Diagnostics (Basel). 2022 May 24;12(6):1302. doi: 10.3390/diagnostics12061302 (PMC9222155; doi:10.3390/diagnostics12061302)
Supplement: Supplementary file 1 [file diagnostics-12-01302-s001.zip]

Archive with 2 entries (2 files):
- diagnostics-1710999-supplementary files.pdf
- diagnostics-1710999-the full list of 3646 records.csv
