# Supplementary material for: Diagnostic Performance of Antigen Rapid Diagnostic Tests, Chest Computed Tomography, and Lung Point-of-Care-Ultrasonography for SARS-CoV-2 Compared with RT-PCR Testing: A Systematic Review and Network Meta-Analysis
Source: Diagnostics (Basel). 2022 May 24;12(6):1302. doi: 10.3390/diagnostics12061302 (PMC9222155; doi:10.3390/diagnostics12061302)
Supplement: Supplementary file 1 [file diagnostics-12-01302-s001.zip › diagnostics-1710999-the full list of 3646 records.csv]

key	title	year	month	day	journal	issn	volume	issue	pages	authors	url	language	publisher	location	abstract	notes	pubmed_id	pmc_id
rayyan-305021051	[Expert recommendations for the diagnosis and treatment of interstitial lung disease caused by novel coronavirus pneumonia]	Oct	12		Zhonghua Jie He He Hu Xi Za Zhi	1001-0939 (Print) 1001-0939	43	10	827-833			chi			COVID-19 is an acute infectious disease caused by a newly discovered coronavirus (SARS-CoV2). COVID-19 may manifest bilateral interstitial pneumonia on imaging. About 30%-60% of patients present varying degrees of interstitial changes, while most patients have a good prognosis. Since there's little practical instruct on treating interstitial lung disease (ILD) caused by COVID-19, we present this …
rayyan-305021052	Prevalence of SARS-CoV-2 (Covid-19) in Italians and in immigrants in an area of Northern Italy (Reggio Emilia)	Jul	Aug		Epidemiol Prev	1120-9763 (Print) 1120-9763	44	4	304-307			eng			It has been hypothesized that bacille Calmette-Guerin (BCG), the anti-tuberculosis vaccine, can be protective against Covid-19. Using data of performed swabs and RT-PCR results for SARS-CoV-2 in the Reggio Emilia province (Emilia-Romagna Region, Northern Italy) from March 6th to March 26th, 2020, we computed age, gender, and place of birth (Italy or abroad) specific risk of being tested, prevalen…
rayyan-305021053	Addendum for Euro Surveill. 2020;25(3)	Jul			Euro Surveill	1025-496X (Print) 1025-496x	25	30				eng
rayyan-305021054	Corona rapid tests from Boots: British pharmacies are testing	2020			Deutsche Apotheker Zeitung	0011-9857	160	44			https://www.embase.com/search/results?subaction=viewrecord&id=L2008498537&from=export	German
rayyan-305021055	A randomized, double-blind, placebo-controlled phase III clinical trial to evaluate the efficacy and safety of SARS-CoV-2 vaccine (inactivated, Vero cell): a structured summary of a study protocol for a randomised controlled trial	2021			Trials		22	1			https://www.cochranelibrary.com/central/doi/10.1002/central/CN-02290550/full				Objectives: The primary objective is to evaluate the efficacy of an inactivated and aluminium hydroxide adsorbed SARS‐CoV‐2 vaccine (Sinovac, China) in voluntary participants after 14 days of the second dose against RT‐PCR confirmed symptomatic COVID‐19 cases. The secondary objectives include evaluating the efficacy after at least one dose of the vaccine against RT‐PCR confirmed symptomatic COVID…
rayyan-305021056	Fertility 2021Barriers and breakthroughs6–10th January 2021 Online: The joint conference of the Association of Reproductive & Clinical Scientists, British Fertility Society, and the Society for Reproduction & Fertility	2021			Human Fertility	1742-8149 1464-7273	24	1	46-69		https://www.embase.com/search/results?subaction=viewrecord&id=L2010277569&from=export http://dx.doi.org/10.1080/14647273.2021.1872160	English				gonal f ovaleap
rayyan-305021057	COVID-19 diagnosis and severity detection from CT-images using transfer learning and back propagation neural network	Oct			J Infect Public Health	1876-0341 (Print) 1876-0341	14	10	1435-1445	A, L. A. and S, A. H. and S, S. Vc		eng			BACKGROUND: COVID-19 diagnosis in symptomatic patients is an important factor for arranging the necessary lifesaving facilities like ICU care and ventilator support. For this purpose, we designed a computer-aided diagnosis and severity detection method by using transfer learning and a back propagation neural network. METHOD: To increase the learning capability, we used data augmentation. Most of …
rayyan-305021058	Summary of the Detection Kits for SARS-CoV-2 Approved by the National Medical Products Administration of China and Their Application for Diagnosis of COVID-19	Dec			Virol Sin	1674-0769 (Print) 1995-820x	35	6	699-712	A, R. and Wang, H. and Wang, W. and Tan, W.		eng			The on-going global pandemic of coronavirus disease 2019 (COVID-19) caused by a novel coronavirus called severe acute respiratory syndrome coronavirus 2 (SARS-CoV-2) has been underway for about 11 months. Through November 20, 2020, 51 detection kits for SARS-CoV-2 nucleic acids (24 kits), antibodies (25 kits), or antigens (2 kits) have been approved by the National Medical Products Administration…
rayyan-305021059	Association of GSTM1 and GSTT1 gene polymorphisms with COVID-19 susceptibility and its outcome	Sep			J Med Virol	0146-6615 (Print) 0146-6615	93	9	5446-5451	Abbas, M. and Verma, S. and Verma, S. and Siddiqui, S. and Khan, F. H. and Raza, S. T. and Siddiqi, Z. and Eba, A. and Mahdi, F.		eng			Coronavirus disease 2019 (COVID-19) caused by severe acute respiratory syndrome coronavirus 2 (SARS-CoV-2) infection has become a global health issue and develops into a broad range of illnesses from asymptomatic to fatal respiratory diseases. SARS-CoV-2 infection is associated with oxidative stress that triggers cytokine production, inflammation, and other pathophysiological processes. Glutathio…
rayyan-305021060	Point-of-Care SARS-CoV-2 Variant Diagnostic in Development	Sep	14		Jama	0098-7484	326	10	901	Abbasi, J.		eng
rayyan-305021061	Antigen Testing Every 3 Days Is Highly Sensitive for SARS-CoV-2	Aug	10		Jama	0098-7484	326	6	473	Abbasi, J.		eng
rayyan-305021062	COVIDC: An expert system to diagnose COVID-19 and predict its severity using chest CT scans: Application in radiology	2021			Informatics in Medicine Unlocked	2352-9148	23			Abbasi, W. A. and Abbas, S. A. and Andleeb, S. and ul Islam, G. and Ajaz, S. A. and Arshad, K. and Khalil, S. and Anjam, A. and Ilyas, K. and Saleem, M. and Chughtai, J. and Abbas, A.	https://www.embase.com/search/results?subaction=viewrecord&id=L2011194996&from=export http://dx.doi.org/10.1016/j.imu.2021.100540	English			Early diagnosis of Coronavirus disease 2019 (COVID-19) is significantly important, especially in the absence or inadequate provision of a specific vaccine, to stop the surge of this lethal infection by advising quarantine. This diagnosis is challenging as most of the patients having COVID-19 infection stay asymptomatic while others showing symptoms are hard to distinguish from patients having dif…
rayyan-305021063	Diagnosis and treatment of coronavirus disease 2019 (COVID-19): Laboratory, PCR, and chest CT imaging findings	Jul			Int J Surg	1743-9191 (Print) 1743-9159	79		143-153	Abbasi-Oshaghi, E. and Mirzaei, F. and Farahani, F. and Khodadadi, I. and Tayebinia, H.		eng			Since December 2019, more than 3 million cases of coronavirus disease 2019 (COVID-19) and about 200,000 deaths have been reported worldwide. The outbreak of this novel disease has become a global health emergency and continues to rapidly spread around the world. Based on the clinical data, approved cases are divided into four classes including mild, moderate, severe, and critical. About 5% of cas…
rayyan-305021064	Assessment of Specimen Pooling to Conserve SARS CoV-2 Testing Resources	May	5		Am J Clin Pathol	0002-9173 (Print) 0002-9173	153	6	715-718	Abdalhamid, B. and Bilder, C. R. and McCutchen, E. L. and Hinrichs, S. H. and Koepsell, S. A. and Iwen, P. C.		eng			OBJECTIVES: To establish the optimal parameters for group testing of pooled specimens for the detection of SARS-CoV-2. METHODS: The most efficient pool size was determined to be five specimens using a web-based application. From this analysis, 25 experimental pools were created using 50 µL from one SARS-CoV-2 positive nasopharyngeal specimen mixed with 4 negative patient specimens (50 µL each) fo…
rayyan-305021065	Pediatric COVID-19 and the factors that may mitigate its clinical course	2020			Journal of Child Science	2474-5871	10	1	E137-E140	Abdel-Aziz, M. and Abdel-Aziz, N. M. and Abdel-Aziz, D. M. and Azab, N.	https://www.embase.com/search/results?subaction=viewrecord&id=L633109822&from=export http://dx.doi.org/10.1055/s-0040-1717077	English			The clinical manifestations of novel coronavirus disease 2019 (COVID-19) vary from mild flu-like symptoms to severe fatal pneumonia. However, children with COVID-19 may be asymptomatic ormay have mild clinical symptoms. The aimof this study was to investigate clinical features of pediatric COVID-19 and to search for the factors that may mitigate the disease course. We reviewed the literature to r…
rayyan-305021066	SARS-CoV-2 infection among asymptomatic healthcare workers of the emergency department in a tertiary care facility	Jan			J Clin Virol	1386-6532 (Print) 1386-6532	134		104710	Abdelmoniem, R. and Fouad, R. and Shawky, S. and Amer, K. and Elnagdy, T. and Hassan, W. A. and Ali, A. M. and Ezzelarab, M. and Gaber, Y. and Badary, H. A. and Musa, S. and Talaat, H. and Kassem, A. M. and Tantawi, O.		eng			BACKGROUND: Healthcare workers (HCWs) represent a high-risk category during the coronavirus disease 2019 (COVID-19) pandemic crisis, with frontline HCWs at emergency departments (EDs) may be at an even higher risk. Determining the spread of infection among HCWs may have implications for infection control policies in hospitals. This study aimed to detect severe acute respiratory syndrome coronavir…
rayyan-305021067	Managing Clinical Trials for Alzheimer's Disease During the COVID-19 Crisis: Experience at Fundació ACE in Barcelona, Spain	2020			J Alzheimers Dis	1387-2877 (Print) 1387-2877	77	4	1805-1813	Abdelnour, C. and Esteban de Antonio, E. and Pérez-Cordón, A. and Lafuente, A. and Buendía, M. and Pancho, A. and Jofresa, S. and Aguilera, N. and Ibarria, M. and Cuevas, R. and Cañada, L. and Calvet, A. and Diego, S. and González-Pérez, A. and Orellana, A. and Montrreal, L. and de Jorge, L. and Marquié, M. and Benaque, A. and Gurruchaga, M. and Tárraga, L. and Ruiz, A. and Boada, M.		eng			BACKGROUND: The COVID-19 pandemic has brought great disruption to health systems worldwide. This affected ongoing clinical research, particularly among those most vulnerable to the pandemic, like dementia patients. Fundació ACE is a research center and memory clinic based in Barcelona, Spain, one of the hardest-hit countries. OBJECTIVE: To describe the ad-hoc strategic plan developed to cope with…
rayyan-305021068	Potential Use of Antigen-Based Rapid Test for SARS-CoV-2 in Respiratory Specimens in Low-Resource Settings in Egypt for Symptomatic Patients and High-Risk Contacts	Mar	15		Lab Med	0007-5027 (Print) 0007-5027	52	2	e46-e49	Abdelrazik, A. M. and Elshafie, S. M. and Abdelaziz, H. M.		eng			OBJECTIVE: Because of the rapidly emerging SARS-CoV-2 pandemic and its wide public health challenges, rapid diagnosis is essential to decrease the spread. Antigen-based rapid detection tests are available; however, insufficient data about their performance are available. METHODS: The lateral-flow immunochromatographic BIOCREDIT COVID-19 antigen test was evaluated using nasopharyngeal swabs in a v…
rayyan-305021069	Road toward universal COVID-19 testing method - A review	Jul	4		J Immunoassay Immunochem	1532-1819	42	4	335-346	Abdul Bari, A. B. and Samuel, P. J.		eng			Patients infected with novel coronavirus exhibit a wide range of symptoms from common cold to pneumonia. Furthermore, several cases have been reported as asymptomatic across the globe. Since there are no conclusive clinical manifestations, clinicians have to rely more on laboratory diagnostic methods for confirmation of coronavirus disease. Hematological and biochemical tests are found to be of m…
rayyan-305021070	Road toward universal COVID-19 testing method–A review	2021			Journal of Immunoassay and Immunochemistry	1532-4230 1532-1819	42	4	335-346	Abdul Bari, A. B. and Samuel, P. J.	https://www.embase.com/search/results?subaction=viewrecord&id=L2010729350&from=export http://dx.doi.org/10.1080/15321819.2021.1895214	English			Patients infected with novel coronavirus exhibit a wide range of symptoms from common cold to pneumonia. Furthermore, several cases have been reported as asymptomatic across the globe. Since there are no conclusive clinical manifestations, clinicians have to rely more on laboratory diagnostic methods for confirmation of coronavirus disease. Hematological and biochemical tests are found to be of m…
rayyan-305021071	The value of anal swab RT-PCR for COVID-19 diagnosis in adult Indonesian patients	May			BMJ Open Gastroenterol	2054-4774 (Print) 2054-4774	8	1		Abdullah, M. and Sudrajat, D. G. and Muzellina, V. N. and Kurniawan, J. and Rizka, A. and Utari, A. P. and Pribadi, R. R. and Idrus, M. F. and Yusra, Y. and Meilany, S. and Sur and y, A. and Shatri, H. and Rinaldi, I. and Pitoyo, C. W. and Renaldi, K.		eng			OBJECTIVE: This study will test the performance of the anal swab PCR test when compared with the nasopharyngeal swab PCR test as a diagnostic tool for COVID-19. DESIGN: An observational descriptive study which included hospitalised suspected, or probable cases of hopitalised COVID-19 patients, conducted in Dr. Cipto Mangunkusumo National Hospital, Ciputra Hospital, Mitra Keluarga Depok Hospital a…
rayyan-305021072	Roles and challenges of coordinated public health laboratory response against COVID-19 pandemic in Africa	Jul	31		J Infect Dev Ctries	1972-2680	14	7	691-695	Abdullahi, I. N. and Emeribe, A. U. and Ak and e, A. O. and Ghamba, P. E. and Adekola, H. A. and Ibrahim, Y. and Dangana, A.		eng			As the incidence of Coronavirus Disease 19 (COVID-19) continues to rise, many countries have been seeking for medical assistance such as donation or procurement of laboratory test kits and strips. These consumables are largely intended for use in the laboratory investigations of COVID-19 cases, suspected contacts, asymptomatic persons and in discharging cured persons. Thus, this article was insti…
rayyan-305021073	Prospects of biotechnological production and adoption of COVID-19 serological assays in Nigeria	2020			Pan Afr Med J		37		31	Abdullahi, I. N. and Umar, K. and Omosigho, P. O.		eng
rayyan-305021074	Association between rt-pcr ct values and covid-19 new daily cases: A multicenter cross-sectional study	2021			Infezioni in Medicina	1124-9390	29	3	416-426	Abdulrahman, A. and Mallah, S. I. and Alawadhi, A. and Perna, S. and Janahi, E. M. and Alqahtani, M. M.	https://www.embase.com/search/results?subaction=viewrecord&id=L2013843727&from=export http://dx.doi.org/10.53854/liim-2903-13	English			Proactive prediction of the epidemiologic dynamics of viral diseases and outbreaks of the type of COV-ID-19 has remained a difficult pursuit for scientists, public health researchers, and policymakers. It is un-clear whether RT-PCR Cycle Threshold (Ct) values of COVID-19-or any other virus-as indicator of viral load, could represent a possible predictor for underly-ing epidemiologic changes on a …
rayyan-305021075	Establishment of COVID-19 testing laboratory in resource-limited settings: challenges and prospects reported from Ethiopia	Dec	31		Glob Health Action	1654-9716 (Print) 1654-9880	13	1	1841963	Abera, A. and Belay, H. and Zewude, A. and Gidey, B. and Nega, D. and Dufera, B. and Abebe, A. and Endriyas, T. and Getachew, B. and Birhanu, H. and Difabachew, H. and Mekonnen, B. and Legesse, H. and Bekele, F. and Mekete, K. and Seifu, S. and Sime, H. and Yemanebrhan, N. and Tefera, M. and Amare, H. and Beyene, B. and Tsige, E. and Kebede, A. and Tasew, G. and Tollera, G. and Abate, E. and Woye…		eng			The Coronavirus pandemic is recording unprecedented deaths worldwide. The temporal distribution and burden of the disease varies from setting to setting based on economic status, demography and geographic location. A rapid increase in the number of COVID-19 cases is being reported in Africa as of June 2020. Ethiopia reported the first COVID-19 case on 13 March 2020. Limited molecular laboratory c…
rayyan-305021076	Spontaneous portomesenteric thrombosis in a non-cirrhotic patient with SARS-CoV-2 infection	Dec	22		BMJ Case Rep	1757-790x	13	12		Abeysekera, K. W. and Karteszi, H. and Clark, A. and Gordon, F. H.		eng			Intra-abdominal thromboses are a poorly characterised thrombotic complication of COVID-19 and are illustrated in this case. A 42-year-old man with chronic hepatitis B (undetectable viral load, FibroScan 7.4 kPa) developed fever and cough in March 2020. 14 days later, he developed right upper quadrant pain. After being discharged with reassurance, he re-presented with worsening pain on symptom day…
rayyan-305021077	Bronchoalveolar lavage-based COVID-19 testing in patients with cancer	Mar			Hematol Oncol Stem Cell Ther	1658-3876 (Print)	14	1	65-70	Abid, M. B. and Chhabra, S. and Buchan, B. and Graham, M. B. and Abedin, S. and Thapa, B. and D'Souza, A. and George, B. and Hamadani, M.		eng			OBJECTIVE/BACKGROUND: A few case reports in the setting of coronavirus disease 2019 (COVID-19) and multiplex polymerase chain reaction (PCR)-based assays for common respiratory pathogens have shown a higher yield of bronchoalveolar lavage (BAL) samples than upper airway specimens in immunocompromised patients. METHODS: A retrospective study was conducted reviewing patients diagnosed with COVID-19…
rayyan-305021078	Assessment of sample pooling for SARS-CoV-2 molecular testing for screening of asymptomatic persons in Tunisia	Nov			Diagn Microbiol Infect Dis	0732-8893 (Print) 0732-8893	98	3	115125	Abid, S. and Ferjani, S. and El Moussi, A. and Ferjani, A. and Nasr, M. and L and olsi, I. and Saidi, K. and Gharbi, H. and Letaief, H. and Hechaichi, A. and Safer, M. and Ben Alaya, N. B. E. and Boubaker, I. B.		eng			The aim of this study is to test a pooling approach for the RT-PCR test to detect low viral loads of SARS-CoV-2. We found that a single positive specimen can still be detected in pools of up to 10. Each laboratory should conduct its own evaluation and validation of pooling protocols according to its specific context.
rayyan-305021079	The protective effect of sars-cov-2 antibodies in scottish healthcare workers	2021			ERJ Open Research	2312-0541	7	2		Abo-Leyah, H. and Gallant, S. and Cassidy, D. and Giam, Y. H. and Killick, J. and Marshall, B. and Hay, G. and Snowdon, C. and Hothersall, E. J. and Pembridge, T. and Strachan, R. and Gallant, N. and Parcell, B. J. and George, J. and Furrie, E. and Chalmers, J. D.	https://www.embase.com/search/results?subaction=viewrecord&id=L2007475205&from=export http://dx.doi.org/10.1183/23120541.00080-2021	English			Background: Healthcare workers (HCWs) are believed to be at increased risk of severe acute respiratory syndrome coronavirus 2 (SARS-CoV-2) infection. It is not known to what extent the natural production of antibodies to SARS-CoV-2 is protective against re-infection. Methods: A prospective observational study of HCWs in Scotland (UK) from May to September 2020 was performed. The Siemens SARS-CoV-…
rayyan-305021080	Prevalence of SARS-CoV-2 in Patients with Severe Pneumonia in Khuzestan Province, Iran	Oct	18		Iran J Allergy Asthma Immunol	1735-1502	19	5	471-477	Abolnezhadian, F. and Makv and i, M. and Alavi, S. M. and Azaran, A. and Jalilian, S. and Rashno, M. and Kaydani, G. A. and Arshadi, M. and Hosseinizadeh, S. M. and Boostani, H. and Seyedian, S. S. and Moogahi, S. and Salmanzadeh, S. and Varnaseri, M. and Neisi, N. and Keifarrokhi, H. and Shariati, G. and Amiri, H. and Parsanahad, M. and Nashibi, R. and Yousefi, F. and Ahmadi, F. and AhmadiAngali…		eng			The emergence of a highly pathogenic virus named severe acute respiratory syndrome coronavirus 2 (SARS-CoV-2) accounts for severe pneumonia throughout the world. More than 7 million world population have been infected with SARS-CoV-2, and the number of deaths is increasing every day. This study aimed to evaluate the frequency of SARS-CoV-2 in hospitalized patients with an acute respiratory infect…
rayyan-305021081	Laboratory surveillance for SARS-CoV-2 in India: Performance of testing & descriptive epidemiology of detected COVID-19, January 22-April 30, 2020	2020			Indian Journal of Medical Research	0971-5916	151	5	424-437	Abraham, P. and Aggarwal, N. and Babu, G. R. and Barani, S. and Bhargava, B. and Bhatnagar, T. and Dhama, A. S. and Gangakhedkar, R. R. and Giri, S. and Gupta, N. and Kurup, K. K. and Murhekar, M. and Potdar, V. and Praharaj, I. and Rade, K. and Reddy, D. C. S. and Saravanakumar, V. and Shah, N. and Singh, H. and Thangaraj, J. W. V. and Yadav, N.	https://www.embase.com/search/results?subaction=viewrecord&id=L632304567&from=export http://dx.doi.org/10.4103/ijmr.IJMR_1896_20	English			Background & objectives: India has been reporting the cases of coronavirus disease 2019 (COVID-19) since January 30, 2020. The Indian Council of Medical Research (ICMR) formulated and established laboratory surveillance for COVID-19. In this study, an analysis of the surveillance data was done to describe the testing performance and descriptive epidemiology of COVID-19 cases by time, place and pe…
rayyan-305021082	Possible association of vitamin D status with lung involvement and outcome in patients with COVID-19: a retrospective study	2021			European Journal of Nutrition	1436-6215 1436-6207	60	4	2249-2257	Abrishami, A. and Dalili, N. and Mohammadi Torbati, P. and Asgari, R. and Arab-Ahmadi, M. and Behnam, B. and Sanei-Taheri, M.	https://www.embase.com/search/results?subaction=viewrecord&id=L2007109273&from=export http://dx.doi.org/10.1007/s00394-020-02411-0	English			Purpose: Vitamin D deficiency has been reported as a key factor in the development of infectious diseases such as respiratory tract infections and inflammatory processes like acute respiratory distress syndrome. However, the impact of vitamin D on the severity and outcome of COVID-19 is still not fully known. Herein, we aimed to evaluate the prognostic role of serum vitamin D concentration on the…
rayyan-305021083	Two prolonged viremic SARS-CoV-2 infections with conserved viral genome for two months	Mar			Infect Genet Evol	1567-1348 (Print) 1567-1348	88		104684	Abu-Raddad, L. J. and Chemaitelly, H. and Malek, J. A. and Ahmed, A. A. and Mohamoud, Y. A. and Younuskunju, S. and Al Kanaani, Z. and Al Khal, A. and Al Kuwari, E. and Butt, A. A. and Coyle, P. and Jeremijenko, A. and Kaleeckal, A. H. and Latif, A. N. and Shaik, R. M. and Abdul Rahim, H. F. and Yassine, H. M. and Al Kuwari, M. G. and Al Romaihi, H. E. and Al-Thani, M. H. and Bertollini, R.		eng			We document two cases of viremic and prolonged active infection with the severe acute respiratory syndrome coronavirus 2 (SARS-CoV-2) where the viral genome was conserved for two months, but infection was with little or no symptoms. The first infection persisted for 80 days and the second for 62 days. Clearance of infection occurred 40 and 41 days, respectively, after development of detectable an…
rayyan-305021084	Time scale performance of rapid antigen testing for SARS-CoV-2: Evaluation of 10 rapid antigen assays	2021			Journal of Medical Virology	1096-9071 0146-6615	93	12	6512-6518	Abusrewil, Z. and Alhudiri, I. M. and Kaal, H. H. and El Meshri, S. E. and Ebrahim, F. O. and Dalyoum, T. and Efrefer, A. A. and Ibrahim, K. and Elfghi, M. B. and Abusrewil, S. and Elzagheid, A.	https://www.embase.com/search/results?subaction=viewrecord&id=L2013294667&from=export http://dx.doi.org/10.1002/jmv.27186	English			There is a great demand for more rapid tests for SARS-CoV-2 detection to reduce waiting time, boost public health strategies for combating disease, decrease costs, and prevent overwhelming laboratory capacities. This study was conducted to assess the performance of 10 lateral flow device viral antigen immunoassays for the detection of SARS-CoV-2 in nasopharyngeal swab specimens. We analyzed 231 n…
rayyan-305021085	Clinical presentation and course of the novel coronavirus disease 2019 in patients with various types of cancer: A retrospective case-control analysis of an experienced cancer center in Turkey	Apr	Jun		J Cancer Res Ther	1998-4138	17	2	556-564	Acar, R. and Yilmaz, G. and Savasci, U. and Aykan, M. B. and Kiziloz, H. and Cuce, F. and Kadioglu, E. and Filiz, M. and Fidan, G. and Eksert, S. and Taskin, G. and Dogan, D. and Arslan, Y. and Tasci, C. and Kayahan, N. and Dogan, T. and Basgoz, B. B. and Sertoglu, E. and Erturk, I. and Keskin, G. S. Y. and Okcelik, S. and Yildiz, B. and Karadurmus, N.		eng			OBJECTIVE: Cancers have been reported to worsen the clinical course of coronavirus disease 2019 (COVID-19) infection. We aimed to demonstrate the real-life data on health outcomes in COVID-19-infected cancer patients. MATERIALS AND METHODS: We analyzed the data of 43 COVID-19-infected cancer patients in our COVID-19 clinics between March 25, 2020, and May 9, 2020, retrospectively. RESULTS: We det…
rayyan-305021086	Chest CT-scan finding of asymptomatic COVID-19 pneumonia: a prospective 542 patients' single center study	2020			Pan Afr Med J		36		257	Achour, A. and Dkhil, O. and Saad, J. and Abdelali, M. and Zrig, A. and Hmida, B. and Golli, M. and Maatouk, M. and Mnari, W.		eng			Since asymptomatic infections as "covert transmitter", and some patients can progress rapidly in the short term, it is essential to pay attention to the diagnosis and surveillance of asymptomatic patients with SARS-COV2 infection. CT scan has great value in screening and detecting patients with COVID-19 pneumonia, especially in the highly suspected or probable asymptomatic cases with negative RT-…
rayyan-305021087	Coronavirus Disease 2019 and Chest CT: Do Not Put the Sensitivity Value in the Isolation Room and Look Beyond the Numbers	Oct			Radiology	0033-8419 (Print) 0033-8419	297	1	E236-e237	Adams, H. J. A. and Kwee, T. C. and Kwee, R. M.		eng
rayyan-305021088	COVID-19 diagnostics for resource-limited settings: Evaluation of "unextracted" qRT-PCR	Jan			J Med Virol	0146-6615 (Print) 0146-6615	93	1	559-563	Adams, N. M. and Leelawong, M. and Benton, A. and Quinn, C. and Haselton, F. R. and Schmitz, J. E.		eng			The coronavirus disease 2019 (COVID-19) pandemic has created a precipitous increase in the need for molecular diagnostics. Unfortunately, access to RNA extraction reagents can represent a bottleneck for quantitative real-time reverse transcriptase-polymerase chain reaction (qRT-PCR)-based methodologies, stemming from both extraordinary supply-chain stresses and the global reach of the virus into …
rayyan-305021089	Chest imaging in patients with suspected COVID-19	Jun	22		Cmaj	0820-3946 (Print) 0820-3946	192	25	E676	Adams, S. J. and Dennie, C.		eng
rayyan-305021090	Diagnostic yield of repeat testing for SARS-CoV-2: Experience from a large health system in Los Angeles	Nov			Int J Infect Dis	1201-9712 (Print) 1201-9712	100		298-301	Adamson, P. C. and Goodman-Meza, D. and Vijayan, T. and Yang, S. and Garner, O. B.		eng			OBJECTIVE: To determine the diagnostic yield of repeat testing for SARS-CoV-2. METHODS: A retrospective analysis was performed of all SARS-CoV-2 test results within the UCLA Health System between March 9th and April 29th, 2020. All patients with repeat test results were identified and those with discordant results were reviewed. RESULTS: Between March 9th and April 29th there were 10,165 SARS-CoV…
rayyan-305021091	FROM HOME TO ECMO: A CASE OF NEW-ONSET CARDIOMYOPATHY IN A PATIENT WITH POST-COVID-19 INFECTION	2021			Chest	1931-3543 0012-3692	160	4	A979	Adderley, P. and Sixon, J. and Hodgin, K.	https://www.embase.com/search/results?subaction=viewrecord&id=L2014928892&from=export http://dx.doi.org/10.1016/j.chest.2021.07.912	English			TOPIC: Critical Care TYPE: Medical Student/Resident Case Reports INTRODUCTION: As the number of novel coronavirus disease 2019 (COVID-19) cases rises globally, the gamut of its related complications is rapidly being described in the literature. While typically involving the pulmonary system, COVID-19 can also affect the cardiovascular system. One such complication is COVID-19–related myocarditis,…
rayyan-305021092	Oral covid-19 disclosing test: A novel rapid technique in infection diagnosis	2020			Open Public Health Journal	1874-9445	13	1	455-458	Addi, R. A. and Benksim, A. and Cherkaoui, M.	https://www.embase.com/search/results?subaction=viewrecord&id=L2005235806&from=export http://dx.doi.org/10.2174/1874944502013010455	English			COVID-19 is an acute respiratory disease caused by novel coronavirus SARS-CoV-2 or 2019-nCoV. Recently, on March 11, 2020, COVID-19 was declared by the WHO as a virus pandemic disease. Nucleic acid real time polymerase chain reaction (PCR) test has become the standard method for diagnosis of SARS-CoV 2 infection; these real time PCR test kits have many limitations. Antibody tests are expensive an…
rayyan-305021093	Where COVID-19 testing is challenging: a case series highlighting the role of thoracic imaging in resolving management dilemma posed by unusual presentation	2020			Pan Afr Med J		37		284	Adekanmi, A. J. and Baiyewu, L. A. and Osobu, B. E. and Atalabi, O. M.		eng			The COVID-19 pandemic remains an evolving disease posing a challenge of incomplete understanding escalated by random atypical clinical presentations. Numerous challenges still exist with accessibility and availability of standard COVID-19 viral testing using real-time Polymerase Chain Reaction (RT-PCR), in low- and middle-income countries, especially in several hospital settings. The clinical inf…
rayyan-305021094	SARS-CoV-2 infection in an infant with non-respiratory manifestations: a case report	2021			Egyptian Pediatric Association Gazette	2090-9942 1110-6638	69	1		Adel, M. and Magdy, A.	https://www.embase.com/search/results?subaction=viewrecord&id=L2010264632&from=export http://dx.doi.org/10.1186/s43054-020-00047-7	English			Background: Coronavirus disease (COVID-19) presents in children usually with less severe manifestations than in adults. Although fever and cough were reported as the most common symptoms, children can have non-specific symptoms. We describe an infant with aplastic anemia as the main manifestation. Case presentation: We describe a case of SARS-CoV-2 infection in an infant without any respiratory s…
rayyan-305021095	LEAKY LUNGS: A COMPLICATION OF COVID-19 PNEUMONIA	2021			Chest	1931-3543 0012-3692	160	4	A377	Adhikari, P. and Madala, N.	https://www.embase.com/search/results?subaction=viewrecord&id=L2014929097&from=export http://dx.doi.org/10.1016/j.chest.2021.07.378	English			TOPIC: Chest Infections TYPE: Medical Student/Resident Case Reports INTRODUCTION: COVID-19 pneumonia can result in complications such as ARDS, septic shock, thromboembolic events, and kidney failure. Spontaneous pneumothorax, pneumomediastinum and subcutaneous emphysema are rare complications. CASE PRESENTATION: A 72-year-old African American female presented with a four day history of dyspnea. S…
rayyan-305021096	There is light at the end of the tunnel, but we are still in the tunnel: universal preoperative SARS-CoV-2 testing and precautions remain vital in paediatrics	2021			British Journal of Anaesthesia	1471-6771 0007-0912	126	5	919-920	Adler, A. C. and Lin, E. E.	https://www.embase.com/search/results?subaction=viewrecord&id=L2011176199&from=export http://dx.doi.org/10.1016/j.bja.2021.01.025	English				bnt 162b 2(Pfizer,United States)
rayyan-305021097	Symptomatology and racial disparities among children undergoing universal preoperative COVID-19 screening at three US children’s hospitals: Early pandemic through resurgence	2021			Paediatric Anaesthesia	1460-9592 1155-5645	31	3	368-371	Adler, A. C. and Shah, A. S. and Blumberg, T. J. and Fazal, F. Z. and Ch and rakantan, A. and Ellingsen, K. and Nathanson, B. H. and Lin, E. E.	https://www.embase.com/search/results?subaction=viewrecord&id=L2007485462&from=export http://dx.doi.org/10.1111/pan.14074	English
rayyan-305021098	Spectrum of imaging findings on the 2019 Novel Coronavirus Disease (COVID-19): A literature review	2021			Journal of Medical Imaging and Radiation Oncology	1754-9485	65		100	Afaghi, M.	https://www.embase.com/search/results?subaction=viewrecord&id=L636133262&from=export http://dx.doi.org/10.1111/1754-9485.13301	English			Purpose: A literature review to assess the relationship between clinical classifications of COVID-19 and imaging manifestations, and to discuss the role of chest imaging in the diagnostic workflow of patients suspected of COVID-19 pneumonia. Methods and Materials: A comprehensive literature search was conducted using PubMed, Cochrane and Google Scholar databases. The keywords COVID-19, Diagnostic…
rayyan-305021099	"David vs. Goliath": A simple antigen detection test with potential to change diagnostic strategy for SARS-CoV-2	Jul	31		J Infect Dev Ctries	1972-2680	15	7	904-909	Agarwal, J. and Das, A. and P and ey, P. and Sen, M. and Garg, J.		eng			INTRODUCTION: As regard to all pandemics, the current COVID-19 pandemic, could also have been better managed with prudent use of preventive measures coupled with rapid diagnostic tools such as rapid antigen tests, but their efficacy is under question because of projected lower sensitivity as compared to Real Time Reverse Transcriptase Polymerase Chain Reaction, which although considered gold stan…
rayyan-305021100	Oral vesicles and acral erythema: report of a cutaneous manifestation of COVID-19	Sep			Int J Dermatol	0011-9059	59	9	1153-1154	Aghazadeh, N. and Homayouni, M. and Sartori-Valinotti, J. C.		eng
rayyan-305021101	COVID-19 hospital admissions and deaths after BNT162b2 and ChAdOx1 nCoV-19 vaccinations in 2·57 million people in Scotland (EAVE II): a prospective cohort study	Sep	29		Lancet Respir Med	2213-2600 (Print) 2213-2600				Agrawal, U. and Katikireddi, S. V. and McCowan, C. and Mulholl and , R. H. and Azcoaga-Lorenzo, A. and Amele, S. and Fagbamigbe, A. F. and Vasileiou, E. and Grange, Z. and Shi, T. and Kerr, S. and Moore, E. and Murray, J. L. K. and Shah, S. A. and Ritchie, L. and O'Reilly, D. and Stock, S. J. and Beggs, J. and Chuter, A. and Torabi, F. and Akbari, A. and Bedston, S. and McMenamin, J. and Wood, R.…		eng			BACKGROUND: The UK COVID-19 vaccination programme has prioritised vaccination of those at the highest risk of COVID-19 mortality and hospitalisation. The programme was rolled out in Scotland during winter 2020-21, when SARS-CoV-2 infection rates were at their highest since the pandemic started, despite social distancing measures being in place. We aimed to estimate the frequency of COVID-19 hospi…
rayyan-305021102	Rapid antigen tests for the detection of SARS-CoV-2: A narrative review	2021			Atencion Primaria	1578-1275 0212-6567	53	9		Aguilar-Shea, A. L. and Vera-García, M. and Güerri-Fernández, R.	https://www.embase.com/search/results?subaction=viewrecord&id=L2013330729&from=export http://dx.doi.org/10.1016/j.aprim.2021.102127	English Spanish			The rapid identificationand isolation of COVID-19 patients has become the cornerstone for the control of the recent outbreak. Real-time quantitative polymerase chain reaction is routinely used to confirm COVID-19 diagnosis and is considered the gold standard due to high sensitivity and specificity. Nevertheless, it usually takes several days and a relatively higher cost. Antigen tests based have …
rayyan-305021103	Biochemical composition, transmission and diagnosis of SARS-CoV-2	Aug	27		Biosci Rep	0144-8463 (Print) 0144-8463	41	8		Ahirwar, R. and G and hi, S. and Komal, K. and Dhaniya, G. and Tripathi, P. P. and Shingatgeri, V. M. and Kumar, K. and Sharma, J. G. and Kumar, S.		eng			Coronavirus disease 2019 (COVID-19) is a life-threatening respiratory infection caused by severe acute respiratory syndrome virus (SARS-CoV-2), a novel human coronavirus. COVID-19 was declared a pandemic by World Health Organization in March 2020 for its continuous and rapid spread worldwide. Rapidly emerging COVID-19 epicenters and mutants of concerns have created mammoth chaos in healthcare sec…
rayyan-305021104	Clinical characteristic of covid-19 infection in pediatric: A systematic review	2020			Indian Journal of Forensic Medicine and Toxicology	0973-9130 0973-9122	14	4	7856-7860	Ahmad, A. I. and Setiawaty, T. and Nur, R. and Kadir, R.	https://www.embase.com/search/results?subaction=viewrecord&id=L2005816774&from=export http://dx.doi.org/10.37506/ijfmt.v14i4.12885	English			SARS-CoV-2 is a new type of corona virus that has been identified as a cause of COVID-19 cases. This disease is transmitted quickly, causes a global pandemic and can affect all ages, including children. In children, cases are still rare and hard to be found. Because the prevalence of events in children tends to be smaller than in adults, information about the clinical characteristics of COVID-19 …
rayyan-305021105	Multisystem inflammatory syndrome in adults: A rare sequela of SARS-CoV-2 infection	2021			International Journal of Infectious Diseases	1878-3511 1201-9712	108		209-211	Ahmad, F. and Ahmed, A. and Rajendraprasad, S. S. and Loranger, A. and Gupta, S. and Velagapudi, M. and Vivekan and an, R. and Nahas, J. A. and Plambeck, R. and Moore, D.	https://www.embase.com/search/results?subaction=viewrecord&id=L2012938711&from=export http://dx.doi.org/10.1016/j.ijid.2021.05.050	English			Multisystem inflammatory syndrome in adults (MIS-A) came to attention back in June 2020, when the United States Center for Disease Control and Prevention (CDC) received initial reports regarding patients who had presented delayed and multisystem involvement of the disease, with clinical course resembling multisystem inflammatory syndrome in children (MIS-C). This study introduces a case of MIS-A,…
rayyan-305021106	Acute lower-extremity ischemia in a patient with covid-19	2021			American Journal of Case Reports	1941-5923	22	1	1-4	Ahmad, H. and Shubair, S. M. and Kruer, J. and Hatoum, C. A.	https://www.embase.com/search/results?subaction=viewrecord&id=L2005917623&from=export http://dx.doi.org/10.12659/AJCR.928471	English			Patient: Female, 76-year-old Final Diagnosis: Lower limb ischemia Symptoms: Leg pain Medication: — Clinical Procedure: — Specialty: General and Internal Medicine Objective: Background: Case Report: Conclusions: Unusual clinical course Severe acute respiratory syndrome coronavirus 2 (SARS-CoV-2) causes coronavirus disease 2019 (COVID-19), which has become a global pandemic. The typical symptoms ar…
rayyan-305021107	The relation ship between ABO blood group type and the COVID-19 infection susceptibility in PAF Hospital Mushaf, Sargodha	2021			Pakistan Journal of Medical and Health Sciences	1996-7195	15	2	875-878	Ahmad, S. and Naseer, M. A. and Raza, H. and Tahir, B.	https://www.embase.com/search/results?subaction=viewrecord&id=L2011891113&from=export	English			Objective: To study the relationship of ABO blood group type and COVID -19 infection susceptibility in PAF hospital Mushaf, Sargodha Introduction: The novel corona virus disease COVID-19 has spread around the world rapidly and declared as a pandemic by WHO, which still continues to outrage. Virus is contagious and spreads and in severe cases can lead to acute respiratory distress syndrome, septic…
rayyan-305021108	Green chemistry and coronavirus	2021			Sustainable Chemistry and Pharmacy	2352-5541	21			Ahmadi, S. and Rabiee, N. and Fatahi, Y. and Hooshm and , S. E. and Bagherzadeh, M. and Rabiee, M. and Jajarmi, V. and Dinarv and , R. and Habibzadeh, S. and Saeb, M. R. and Varma, R. S. and Shokouhimehr, M. and Hamblin, M. R.	https://www.embase.com/search/results?subaction=viewrecord&id=L2011661240&from=export http://dx.doi.org/10.1016/j.scp.2021.100415	English			The novel coronavirus pandemic has rapidly spread around the world since December 2019. Various techniques have been applied in identification of SARS-CoV-2 or COVID-19 infection including computed tomography imaging, whole genome sequencing, and molecular methods such as reverse transcription polymerase chain reaction (RT-PCR). This review article discusses the diagnostic methods currently being…
rayyan-305021109	COVID-19 pandemic and biological therapy in rheumatologic disorders: how to deal with?	Nov	19		Reumatismo	0048-7449 (Print) 0048-7449	72	3	173-177	Ahmadinejad, Z. and Assari, R. and Ayoobi Yazdi, N. and Mazloomi, S. H. and Javanshayani, P. and Khalili Afousi, H. and Ziaee, V.		eng			The outbreak of coronavirus disease 2019 (COVID-19) has involved more than 159 countries and more than 5 million people worldwide. A 40-year-old man with a history of rheumatoid arthritis treated with prednisolone, Disease-Modifying Anti-Rheumatic Drugs (DMARDs), and biologic agents was admitted with chief complaints of fever, chills, malaise, myalgia, and dyspnea. Chest computed tomography showe…
rayyan-305021110	Cutaneous lesions in a patient with COVID-19: are they related?	Aug			Br J Dermatol	0007-0963 (Print) 0007-0963	183	2	e31	Ahouach, B. and Harent, S. and Ullmer, A. and Martres, P. and Bégon, E. and Blum, L. and Tess, O. and Bachmeyer, C.		eng			A previously healthy 57‐year‐old woman presented with fever (39 °C) lasting for 4 days, and dry cough and rash appeared 2 days before. Diffuse fixed erythematous blanching maculopapular lesions were present, asymptomatic over the limbs and trunk, with burning sensation over the palms (a, b). She denied any drug intake, excepting paracetamol for fever. Thorax computed tomography scan was typical o…
rayyan-305021111	Era of molecular diagnosis for pathogen identification of unexplained pneumonia, lessons to be learned	2020			Emerg Microbes Infect	2222-1751	9	1	597-600	Ai, J. W. and Zhang, Y. and Zhang, H. C. and Xu, T. and Zhang, W. H.		eng			Unexplained pneumonia (UP) caused by a novel coronavirus SARS-CoV-2 (severe acute respiratory syndrome coronavirus 2) emerged in China in late December 2019 and has infected more than 9000 cases by 31 January 2020. Shanghai reported the first imported case of COVID-19 (Coronavirus Disease 2019) in 20 January 2020. A combinative approach of real-time RT-PCR, CRISPR-based assay and metagenomic next…
rayyan-305021112	Correlation of Chest CT and RT-PCR Testing for Coronavirus Disease 2019 (COVID-19) in China: A Report of 1014 Cases	Aug			Radiology	0033-8419 (Print) 0033-8419	296	2	E32-e40	Ai, T. and Yang, Z. and Hou, H. and Zhan, C. and Chen, C. and Lv, W. and Tao, Q. and Sun, Z. and Xia, L.		eng			Background Chest CT is used in the diagnosis of coronavirus disease 2019 (COVID-19) and is an important complement to reverse-transcription polymerase chain reaction (RT-PCR) tests. Purpose To investigate the diagnostic value and consistency of chest CT as compared with RT-PCR assay in COVID-19. Materials and Methods This study included 1014 patients in Wuhan, China, who underwent both chest CT a…
rayyan-305021113	Feasibility and acceptability of SARS-CoV-2 testing and surveillance in primary school children in England: Prospective, cross-sectional study	2021			PLoS One	1932-6203	16	8	e0255517	Aiano, F. and Jones, S. E. I. and Amin-Chowdhury, Z. and Flood, J. and Okike, I. and Brent, A. and Brent, B. and Beckmann, J. and Garstang, J. and Ahmad, S. and Baawuah, F. and Ramsay, M. E. and Ladhani, S. N.		eng			BACKGROUND: The reopening of schools during the COVID-19 pandemic has raised concerns about widespread infection and transmission of SARS-CoV-2 in educational settings. In June 2020, Public Health England (PHE) initiated prospective national surveillance of SARS-CoV-2 in primary schools across England (sKIDs). We used this opportunity to assess the feasibility and agreeability of large-scale surv…
rayyan-305021114	Feasibility and acceptability of SARS-CoV-2 testing and surveillance in primary school children in England: Prospective, crosssectional study	2021			PLoS ONE	1932-6203	16	8		Aiano, F. and Jones, S. E. I. and Amin-Chowdhury, Z. and Flood, J. and Okike, I. and Brent, A. and Brent, B. and Beckmann, J. and Garstang, J. and Ahmad, S. and Baawuah, F. and Ramsay, M. E. and Ladhani, S. N.	https://www.embase.com/search/results?subaction=viewrecord&id=L2014302756&from=export http://dx.doi.org/10.1371/journal.pone.0255517	English			Background: The reopening of schools during the COVID-19 pandemic has raised concerns about widespread infection and transmission of SARS-CoV-2 in educational settings. In June 2020, Public Health England (PHE) initiated prospective national surveillance of SARS-CoV-2 in primary schools across England (sKIDs). We used this opportunity to assess the feasibility and agreeability of large-scale surv…
rayyan-305021115	COVID-19 in a lung transplant recipient	Jun			J Heart Lung Transplant	1053-2498 (Print) 1053-2498	39	6	610-611	Aigner, C. and Dittmer, U. and Kamler, M. and Collaud, S. and Taube, C.		eng
rayyan-305021116	Late histological findings in symptomatic COVID-19 patients: A case report	Jul	10		Medicine (Baltimore)	0025-7974 (Print) 0025-7974	99	28	e21046	Aiolfi, A. and Bruni, B. and Biraghi, T. and Montisci, A. and Miceli, A. and Baronio, B. and Khor, D. and Cirri, S. and Donatelli, F. and Clemente, C. and Bona, D.		eng			RATIONALE: Although there have been several studies describing clinical and radiographic features about the novel coronavirus (COVID-19) infection, there is a lack of pathologic data conducted on biopsies or autopsies. PATIENT CONCERNS: A 56-year-old and a 70-year-old men with fever, cough, and respiratory fatigue were admitted to the intensive care unit and intubated for respiratory distress. DI…
rayyan-305021117	Chest imaging findings in COVID-19 patients: a case series from Nigeria	2020			Pan Afr Med J		37		39	Ajiboye, O. K. and Katibi, O. S. and Ayeni, O. and Osuoji, C. and Agbaje, O. A.		eng			COVID-19 is a global pandemic ravaging the whole world with large numbers of reported cases globally. It is a highly-contagious novel infectious disease that causes inflammation in the respiratory system. Chest imaging is a useful adjunct for diagnosis, documenting the extent of disease as well as observation of changes and is thus, strongly recommended in suspected COVID-19 cases, for initial ev…
rayyan-305021118	Discriminatory Value of Self-reported Olfactory Dysfunction in the Prediction of Coronavirus Disease 2019	2021			Internal Medicine	1349-7235 0918-2918	60	18	2905-2910	Akaishi, T. and Kushimoto, S. and Katori, Y. and Kure, S. and Igarashi, K. and Fujita, M. and Takayama, S. and Abe, M. and Kikuchi, A. and Tanaka, J. and Abe, Y. and Imai, H. and Inaba, Y. and Iwamatsu-Kobayashi, Y. and Nishioka, T. and Onodera, K. and Ishii, T.	https://www.embase.com/search/results?subaction=viewrecord&id=L2014663480&from=export http://dx.doi.org/10.2169/internalmedicine.7238-21	English			Objective Coronavirus disease 2019 (COVID-19), which is caused by severe acute respiratory syndrome coronavirus-2 (SARS-CoV-2), remains the world’s largest public health concern in 2021. A history of close contact with infectious patients is a factor that predicts a positive SARS-CoV-2 test result. Meanwhile, the precise predictive value of symptoms suggestive of COVID-19 has not been fully eluci…
rayyan-305021119	Radiological approaches to COVID-19 pneumonia	Apr	21		Turk J Med Sci	1300-0144 (Print) 1300-0144	50		604-610	Akçay, Ş and Özlü, T. and Yılmaz, A.		eng			COVID-19 pneumonia has high mortality rates. The symptoms are undiagnostic, the results of viral nucleic acid detection method (PCR) can delay, so that chest computerized tomography is often key diagnostic test in patients with possible COVID-19 pneumonia. In this review, we discussed the main radiological findings of this infection.
rayyan-305021120	Undiagnosed SARS-CoV-2 infection and outcome in patients with acute MI and no COVID-19 symptoms	2021			Open Heart	2053-3624 2398-595X	8	1		Akhtar, Z. and Chowdhury, F. and Aleem, M. A. and Ghosh, P. K. and Rahman, M. and Rahman, M. and Hossain, M. E. and Sumiya, M. K. and Islam, A. K. M. M. and Uddin, M. J. and Macintyre, C. R. and Caj and er, S. and Frobert, O.	https://www.embase.com/search/results?subaction=viewrecord&id=L634675575&from=export http://dx.doi.org/10.1136/openhrt-2021-001617	English			Objective We aimed to determine the prevalence and outcome of occult infection with SARS-CoV-2 and influenza in patients presenting with myocardial infarction (MI) without COVID-19 symptoms. Methods We conducted an observational study from 28 June to 11 August 2020, enrolling patients admitted to the National Institute of Cardiovascular Disease Hospital, Dhaka, Bangladesh, with ST-segment elevati…
rayyan-305021121	Molecular testing and future prespective method of ncov-19	2020			Medico-Legal Update	0974-1283 0971-720X	20	4	2315-2318	Akila and Anitha, C. and Pratheeba, J. and Sumanth Kumar, B.	https://www.embase.com/search/results?subaction=viewrecord&id=L633727009&from=export http://dx.doi.org/10.37506/mlu.v20i4.2190	English			A respiratory disease caused by the corona virus is SARS-CoV-2 spread from China to all over the world. The pathogen causes serious health hazards to humankind from infectious bats. The symptoms range from mild infection to serious problems and life threatening incidence occur globally. The testing method should be more rapid for correct diagnosis and clinical laboratories play a pivotal role in …
rayyan-305021122	Development of pancreatic injuries in the course of covid-19	2020			Acta Gastro-Enterologica Belgica	1784-3227	83	4	585-592	Akkus, C. and Yilmaz, H. and Mizrak, S. and Adibelli, Z. and Akdas, O. and Duran, C.	https://www.embase.com/search/results?subaction=viewrecord&id=L2005690426&from=export	English			Background and study aims: To investigate the clinical and laboratory characteristics of the cases with high lipase levels in the course of COVID-19. Patients and methods: Hospital records of all cases, where lipase levels were measured, and the reverse transcriptase-polymerase chain reaction test due to SARS-CoV-2 was found positive, were retrospectively investigated. Of 127 COVID-19 patients te…
rayyan-305021123	Use of Chest Imaging in the Diagnosis and Management of COVID-19: A WHO Rapid Advice Guide	2021			Radiology	1527-1315 0033-8419	298	2	E63-E69	Akl, E. A. and Blazic, I. and Yaacoub, S. and Frija, G. and Chou, R. and Appiah, J. A. and Fatehi, M. and Flor, N. and Hitti, E. and Jafri, H. and Jin, Z. Y. and Kauczor, H. U. and Kawooya, M. and Kazerooni, E. A. and Ko, J. P. and Mahfouz, R. and Muglia, V. and Nyab and a, R. and Sanchez, M. and Shete, P. B. and Ulla, M. and Zheng, C. and Van Deventer, E. and Del Rosario Perez, M.	https://www.embase.com/search/results?subaction=viewrecord&id=L2011042753&from=export http://dx.doi.org/10.1148/RADIOL.2020203173	English			The World Health Organization (WHO) undertook the development of a rapid guide on the use of chest imaging in the diagnosis and management of coronavirus disease 2019 (COVID-19). The rapid guide was developed over 2 months by using standard WHO processes, except for the use of "rapid reviews" and online meetings of the panel. The evidence review was supplemented by a survey of stakeholders regard…
rayyan-305021124	A randomized, double-blind, placebo-controlled phase III clinical trial to evaluate the efficacy and safety of SARS-CoV-2 vaccine (inactivated, Vero cell): a structured summary of a study protocol for a randomised controlled trial	Apr	13		Trials	1745-6215	22	1	276	Akova, M. and Unal, S.		eng			OBJECTIVES: The primary objective is to evaluate the efficacy of an inactivated and aluminium hydroxide adsorbed SARS-CoV-2 vaccine (Sinovac, China) in voluntary participants after 14 days of the second dose against RT-PCR confirmed symptomatic COVID-19 cases. The secondary objectives include evaluating the efficacy after at least one dose of the vaccine against RT-PCR confirmed symptomatic COVID…
rayyan-305021125	The Demographic Analysis of the Probable COVID-19 Cases in Terms of RT-PCR Results and Age	Apr	1		Clin Lab	1433-6510 (Print) 1433-6510	67	4		Akpinar, G. and Demir, M. C. and Sultanoglu, H. and Sonmez, F. T. and Karaman, K. and Keskin, B. H. and Ince, N. and Guclu, D.		eng			BACKGROUND: Despite global prevention and quarantine efforts, the incidence of COVID-19 disease continues to increase. As a possible cause, our aim was to investigate which parameters increase the sensitivity or protection against COVID-19 between RT-PCR positive and RT-PCR negative cases in patients admitted to the emergency department. METHODS: In the pandemic process, patients admitted to the …
rayyan-305021126	Comparison of clinical, laboratory and demographic characteristics of patients diagnosed with COVID-19 as symptomatic and atypical symptoms	2021			Clinical Laboratory	1433-6510	67	5	1266-1272	Akpinar, G. and Demir, M. C. and Sultanoglu, H. and Unlu, E. N. and Oksuz, S.	https://www.embase.com/search/results?subaction=viewrecord&id=L2012070392&from=export http://dx.doi.org/10.7754/Clin.Lab.2020.200929	English			Background: Clinical findings of COVID-19 have been observed with a wide spectrum ranging from asymptomatic disease and mild upper respiratory tract infection to severe viral pneumonia resulting in mortality. While clinical symptoms present in some COVID-19 patients, others have been incidentally identified. The objective of this study was to examine the clinical and laboratory features of patien…
rayyan-305021127	CARDIAC TMPONADE AS THE FIRST PRESENTATION OF LUNF ADENOCARCINOMA IN COVID-19	2021			Chest	1931-3543 0012-3692	160	4	A987	Akram, A. and Arif, M. and Mumtaz, S. and Pasha, M. and mir, J. and Arif, A. and Ahmed, N.	https://www.embase.com/search/results?subaction=viewrecord&id=L2014929070&from=export http://dx.doi.org/10.1016/j.chest.2021.07.919	English			TOPIC: Critical Care TYPE: Medical Student/Resident Case Reports INTRODUCTION: Cardiac tamponade is a life-threatening emergency that occurs when the pressure from pericardial effusion impairs ventricular filling, resulting in shock.Cardiac tamponade is a rare first clinical sign of non-small cell lung cancer especially in the setting of acute COVID19. CASE PRESENTATION: A 54-year-old healthy mal…
rayyan-305021128	Clinical diagnostic performance evaluation of five immunoassays for antibodies to SARS-CoV-2 diagnosis in a real-life routine care setting	2021			Pan Afr Med J		39		3	Akyala, A. I. and Awayimbo, J. R. and Ogo, A. C. and Chima, N. J. and Billyrose, O. M. A. and Engom, A. O. G.		eng			While molecular techniques remain the gold standard for diagnosis of acute SARS-CoV-2 infection, serological tests have the unique potential to ascertain how much of the population has been exposed to the COVID-19 pathogen. There have been limited published studies to date documenting the performance of SARS-CoV-2 antibody assays in Nigeria and so we evaluated the diagnostic performance of five (…
rayyan-305021129	Novel severe acute respiratory syndrome coronavirus 2 (SARS-CoV-2) co-infection with HIV: clinical case series analysis in North Central Nigeria	2020			Pan Afr Med J		37		47	Akyala, A. I. and Iwu, C. J.		eng			SARS-CoV-2 has created a global public health emergency with significant mortality and morbidity for people living with HIV (PLWH). Preliminary data reveals persons with immune-compromised status are at risk of developing adverse clinical outcomes from SARS-CoV-2. We aimed to characterise clinical outcomes of HIV patients co-infected with SARS-CoV-2 infection in Nasarawa State, North Central Nige…
rayyan-305021130	Person to person transmission of pneumonia associated with the novel severe acute respiratory syndrome coronavirus 2 (Sars-cov-2): A familial cluster analysis in north central nigeria	2020			Pan African Medical Journal	1937-8688	37	99	1-6	Akyala, A. I. and Muhammad, L. and Akabe, E. and Akinyoade, A. and Agogo, E.	https://www.embase.com/search/results?subaction=viewrecord&id=L2005489308&from=export http://dx.doi.org/10.11604/pamj.2020.37.99.23609	English			The continued absence of viable vaccines, limited diagnostic tools, insufficient protocol for isolation period, and weak health care system in developing countries with Nigeria inclusive heightens the tension trailing the arrival of Novel SARS-CoV-2 that was officially declared a global health emergency by World Health Organization (WHO) in January 2020. In this context, this study assesses the a…
rayyan-305021131	Can the cycle threshold (Ct) value of RT-PCR test for SARS CoV2 predict infectivity among close contacts?	2021			Journal of Infection and Public Health	1876-035X 1876-0341	14	9	1201-1205	Al Bayat, S. and Mundodan, J. and Hasnain, S. and Sallam, M. and Khogali, H. and Ali, D. and Alateeg, S. and Osama, M. and Elberdiny, A. and Al-Romaihi, H. and Al-Thani, M. H. J.	https://www.embase.com/search/results?subaction=viewrecord&id=L2014114136&from=export http://dx.doi.org/10.1016/j.jiph.2021.08.013	English			Background: COVID-19 global pandemic is an unprecedented health emergency. Rapid identification and isolation of infected individuals is crucial. Qatar's National Health Strategic Command Group adopted a cut off 30 for Ct value of RT-PCR result of a positive case to decide on duration of isolation and quarantine period for their close contacts. Aim: To test if Ct value cut off 30 reflects on the …
rayyan-305021132	Emergency cesarean section in a COVID-19 patient: A case report	2021			Saudi Journal of Anaesthesia	0975-3125 1658-354X	15	1	40-42	Al Harbi, M. A. and Elkouny, A. and Babtain, B. and Jahdaly, M. and Al-Malki, S.	https://www.embase.com/search/results?subaction=viewrecord&id=L633963826&from=export http://dx.doi.org/10.4103/sja.SJA_500_20	English			Perioperative management of patients with corona virus disease 2019 (COVID-19) can be extremely challenging in order to keep the balance between providing optimal medical care and protecting health-care providers from the risk of infection. We report a 37-year-old COVID-19 patient undergoing an emergency cesarean section.
rayyan-305021133	Clinical features and outcomes of critically ill patients with coronavirus disease 2019 (COVID-19): A multicenter cohort study	2021			International Journal of Infectious Diseases	1878-3511 1201-9712	105		180-187	Al Sulaiman, K. A. and Aljuhani, O. and Eljaaly, K. and Alharbi, A. A. and Al Shabasy, A. M. and Alsaeedi, A. S. and Al Mutairi, M. and Badreldin, H. A. and Al Harbi, S. A. and Al Haji, H. A. and Al Zumai, O. I. and Vishwakarma, R. K. and Alkatheri, A.	https://www.embase.com/search/results?subaction=viewrecord&id=L2011278276&from=export http://dx.doi.org/10.1016/j.ijid.2021.02.037	English			Background: Coronavirus disease-19 (COVID-19) manifested by a broad spectrum of symptoms, ranging from asymptomatic manifestations to severe illness and death. The purpose of the study was to extensively describe the clinical features and outcomes in critically ill patients with COVID-19 in Saudi Arabia. Method: This was a multicenter, non-interventional cohort study for all critically ill patien…
rayyan-305021134	Emergent Ophthalmic Surgical Care at a Tertiary Referral Center During the COVID-19 Pandemic	2021			American Journal of Ophthalmology	1879-1891 0002-9394	222		368-372	Al-khersan, H. and Kalavar, M. A. and Tanenbaum, R. and Lazzarini, T. A. and Patel, N. A. and Yannuzzi, N. A. and Sridhar, J. and Townsend, J. H. and Berrocal, A. M. and Ansari, Z. A.	https://www.embase.com/search/results?subaction=viewrecord&id=L2010211286&from=export http://dx.doi.org/10.1016/j.ajo.2020.08.044	English			Purpose: This study characterized the delivery of emergent ophthalmic surgical care during April 2020 of the coronarvirus disease-19 (COVID-19) pandemic compared with the same interval the previous year. Design: Retrospective observational before-and-after study. Methods: This study reviewed and characterized each emergent and/or urgent procedure performed during April 2020 and April 2019 at a si…
rayyan-305021135	COVID-19 pneumonia in an Iraqi pregnant woman with preterm delivery	2020			Asian Pacific Journal of Reproduction	2305-0519 2305-0500	9	3	156-158	Al-Kuraishy, H. and Al-Maiahy, T. and Al-Gareeb, A. and Musa, R. and Ali, Z.	https://www.embase.com/search/results?subaction=viewrecord&id=L631942540&from=export http://dx.doi.org/10.4103/2305-0500.282984	English			Coronavirus disease 2019 (COVID-19) is a highly infectious disease due to the severe acute respiratory syndrome coronavirus type 2 (SARS-CoV2). Vertical transmission and clinical presentation of COVID-19 in pregnancy is still obscure. Additionally, the potential hazard of COVID-19 in pregnancy on the fetus and post-delivery risk for the neonate remain under investigations. Patient concern: A youn…
rayyan-305021136	The prevalence of asymptomatic and symptomatic COVID-19 in a cohort of quarantined subjects	2021			International Journal of Infectious Diseases	1878-3511 1201-9712	102		285-288	Al-Qahtani, M. and AlAli, S. and AbdulRahman, A. and Salman Alsayyad, A. and Otoom, S. and Atkin, S. L.	https://www.embase.com/search/results?subaction=viewrecord&id=L2010113035&from=export http://dx.doi.org/10.1016/j.ijid.2020.10.091	English			Background: The frequency of asymptomatic SARS-CoV-2 infection with viral spread is unclear. Asymptomatic SARS-CoV-2 infection development and progression was investigated in subjects undergoing mandatory quarantine on airport arrival. Methods: 2714 subjects were tested for SARS-CoV-2 and all were quarantined for 2 weeks. Viral retesting was undertaken on symptom development and routinely at 14 d…
rayyan-305021137	Epidemiological characterization of symptomatic and asymptomatic COVID-19 cases and positivity in subsequent RT-PCR tests in the United Arab Emirates	2021			PLoS One	1932-6203	16	2	e0246903	Al-Rifai, R. H. and Acuna, J. and Al Hossany, F. I. and Aden, B. and Al Memari, S. A. and Al Mazrouei, S. K. and Ahmed, L. A.		eng			The coronavirus disease 2019 (COVID-19) cases could be symptomatic or asymptomatic. We (1) characterized and analyzed data collected from the first cohort of reverse transcriptase polymerase chain reaction (RT-PCR)-confirmed COVID-19 cases reported in the Emirate of Abu Dhabi, United Arab Emirates, according to the symptomatic state, and (2) identified factors associated with the symptomatic stat…
rayyan-305021138	COVID-19 convalescent plasma donation program at a university based blood bank in Oman; a report of donor characteristics and antibody kinetics	2020			Vox Sanguinis	1423-0410	115		387	Al-Riyami, A. Z. and Al-Hinai, Z. and Al-Maamari, K. and Balkhair, A. and Ba Alawi, F. and Al-Busaidi, I. and Al-Shekaili, J. and Al-A'amri, K. and Al-Hashmi, K. and Al-Kindi, M. and Shukairi, M. and Al-Busaidi, M. and Al-Muharrmi, Z.	https://www.embase.com/search/results?subaction=viewrecord&id=L633984851&from=export http://dx.doi.org/10.1111/vox.13031	English			Background: In response to COVID-19 pandemic, many trials were established to assess the safety and efficacy of COVID-19 convalescent plasma (CCP) in the treatment of infected patients. A CCP collection program was initiated at the Sultan Qaboos University Hospital blood bank in June 2020 as part of a multi-center clinical trial aiming to assess the safety and efficiency of CCP in hospitalized pa…
rayyan-305021139	Clinical use of Convalescent Plasma in the COVID-19 pandemic: a transfusion-focussed gap analysis with recommendations for future research priorities	2021			Vox Sanguinis	1423-0410 0042-9007	116	1	88-98	Al-Riyami, A. Z. and Schäfer, R. and van den Berg, K. and Bloch, E. M. and Estcourt, L. J. and Goel, R. and Hindawi, S. and Josephson, C. D. and L and , K. and McQuilten, Z. K. and Spitalnik, S. L. and Wood, E. M. and Devine, D. V. and So-Osman, C.	https://www.embase.com/search/results?subaction=viewrecord&id=L2005436667&from=export http://dx.doi.org/10.1111/vox.12973	English			Background and objectives: Use of convalescent plasma for coronavirus disease 2019 (COVID-19) treatment has gained interest worldwide. However, there is lack of evidence on its dosing, safety and effectiveness. Until data from clinical studies are available to provide solid evidence for worldwide applicable guidelines, there is a need to provide guidance to the transfusion community and researche…
rayyan-305021140	Novel SARS-CoV-2 outbreak and COVID19 disease; a systemic review on the global pandemic	2020			Genes and Diseases	2352-3042	7	4	491-501	Al-Rohaimi, A. H. and Al Otaibi, F.	https://www.embase.com/search/results?subaction=viewrecord&id=L2007041236&from=export http://dx.doi.org/10.1016/j.gendis.2020.06.004	English			Since the beginning of the 21st century, several viral outbreaks have threatened humankind and posed a new challenge to the modern healthcare system. The recent outbreak in Wuhan (December 2019), China, represents a beta coronavirus classified as novel Severe Acute Respiratory Syndrome Corona Virus-2 (SARS-CoV-2) which belongs to the Coronaviridae family. Novel SARS-CoV-2 represents a significant…
rayyan-305021141	Automated SARS-COV-2 RNA extraction from patient nasopharyngeal samples using a modified DNA extraction kit for high throughput testing	Sep	Oct		Ann Saudi Med	0256-4947 (Print) 0256-4947	40	5	373-381	Al-Saud, H. and Al-Romaih, K. and Bakheet, R. and Mahmoud, L. and Al-Harbi, N. and Alshareef, I. and Judia, S. B. and Aharbi, L. and Alzayed, A. and Jabaan, A. and Alhadrami, H. and Albarrag, A. and Azhar, E. I. and Al-Mozaini, M. A.		eng			BACKGROUND: The pandemic of severe acute respiratory syndrome coronavirus 2 (SARS-COV-2) has prompted a need for mass testing to identify patients with viral infection. The high demand has created a global bottleneck in testing capacity, which prompted us to modify available resources to extract viral RNA and perform reverse transcription quantitative real-time polymerase chain reaction (RT-qPCR)…
rayyan-305021142	RNA-extraction-free nano-amplified colorimetric test for point-of-care clinical diagnosis of COVID-19	Jun			Nat Protoc	1750-2799	16	6	3141-3162	Alafeef, M. and Moitra, P. and Dighe, K. and Pan, D.		eng			The global pandemic of coronavirus disease 2019 (COVID-19) highlights the shortcomings of the current testing paradigm for viral disease diagnostics. Here, we report a stepwise protocol for an RNA-extraction-free nano-amplified colorimetric test for rapid and naked-eye molecular diagnosis of COVID-19. The test employs a unique dual-prong approach that integrates nucleic acid (NA) amplification an…
rayyan-305021143	SARS-CoV-2 direct real-time polymerase chain reaction testing in laboratories with shortage challenges	2021			Future Virology	1746-0808 1746-0794	16	2	133-139	Alaifan, T. and Altamimi, A. and Obeid, D. and Alshehri, T. and Almatrrouk, S. and Albarrag, A.	https://www.embase.com/search/results?subaction=viewrecord&id=L634404635&from=export http://dx.doi.org/10.2217/fvl-2020-0187	English			Aim: In our study, we propose the use of direct real-time polymerase chain reaction (RT-PCR), this test does not require extraction or a preheating step, which saves a lot of cost, labor, processing time and provides a solution for supply shortage. Materials & methods: We assayed 185 nasopharyngeal samples stored in viral transport media. The indirect method was done with RNA extraction step, and…
rayyan-305021144	Evaluation of three commercial SARS-CoV-2 serology assays in a tertiary care hospital in the United Arab Emirates	2021			Journal of Infection and Public Health	1876-035X 1876-0341	14	7	898-902	Alatoom, A. and Atef, S. and AbdelWareth, L. and Murthy, J. and Jones, M. and Cox, G. and Harris, J. and Altrabulsi, B.	https://www.embase.com/search/results?subaction=viewrecord&id=L2012938564&from=export http://dx.doi.org/10.1016/j.jiph.2021.04.003	English			Background: Serology assays have the potential to support RT-PCR in the diagnosis of SARS-CoV-2 infection. We studied three commercially available immunoassays for their diagnostic accuracy from blood specimens collected from 93 patients. Methods: Blood samples from patients with confirmed COVID-19 infection were analysed using three different Immunoassays (Roche total antibody assay, Abbott IgG …
rayyan-305021145	18F-FDG PET/CT Metabolic Behavior of COVID-19 Pneumonia: A Series of 4 Patients With RT-PCR Confirmation	Aug			Clin Nucl Med	0363-9762 (Print) 0363-9762	45	8	e378-e380	Albano, D. and Camoni, L. and Rinaldi, R. and Bertagna, F. and Giubbini, R.		eng			Between March 26 and April 6, among 80 patients who underwent F-FDG PET/CT in our department (Brescia, Italy), 4 showed the presence of an interstitial pneumonia suspected for COVID-19 with reverse transcriptase polymerase chain reaction confirmation. All patients except one had bilateral ground-glass opacities and/or lung consolidations in at least 2 pulmonary lobes. Inferior lobes and basal seg…
rayyan-305021146	Analysis of the reliability of patient COVID-19 screening data compared against their actual test data	Jul	Sep		Sci Prog	0036-8504	104	3	368504211042980	Albargi, A. M. and Assiry, A. A. and Bahammam, H. A. and Alassiri, M. Y. and Marya, A. and Karobari, M. I.		eng			OBJECTIVES: This study aimed to evaluate the truthfulness of patients about their pre-appointment COVID-19 screening tests at a dental clinic. METHODS: A total of 613 patients were recruited for the study from the dental clinic at the Faculty of Dentistry, Najran University, Saudi Arabia. The data collection was done in three parts from the patients who visited the hospital to receive dental trea…
rayyan-305021147	Usefulness of the epidemiological survey and RT-PCR test in pre-surgical patients for assessing the risk of COVID-19	Aug			J Hosp Infect	0195-6701 (Print) 0195-6701	105	4	773-775	Albendín-Iglesias, H. and Mira-Bleda, E. and Roura-Piloto, A. E. and Hernández-Torres, A. and Moral-Escudero, E. and Fuente-Mora, C. and Iborra-Bendicho, A. and Moreno-Docón, A. and Galera-Peñar and a, C. and García-Vázquez, E.		eng
rayyan-305021148	Case Report: COVID-19 and Chagas Disease in Two Coinfected Patients	Dec			Am J Trop Med Hyg	0002-9637 (Print) 0002-9637	103	6	2353-2356	Alberca, R. W. and Yendo, T. M. and Leuzzi Ramos, YÁ and Fern and es, I. G. and Oliveira, L. M. and Teixeira, F. M. E. and Beserra, D. R. and de Oliveira, E. A. and Gozzi-Silva, S. C. and Andrade, M. M. S. and Branco, Accc and Pietrobon, A. J. and Pereira, N. Z. and de Brito, C. A. and Orfali, R. L. and Aoki, V. and Duarte, Ajds and Benard, G. and Sato, M. N.		eng			American trypanosomiasis, also named Chagas disease (CD), is an anthropozoonosis caused by the protozoan parasite Trypanosoma cruzi. The disease affects millions of people worldwide, leading yearly to approximately 50,000 deaths. COVID-19, generated by SARS-CoV-2, can lead to lymphopenia and death. We hereby describe the first report of two patients with CD and COVID-19 coinfection, from hospital…
rayyan-305021149	Field evaluation of a rapid antigen test (Panbio™ COVID-19 Ag Rapid Test Device) for COVID-19 diagnosis in primary healthcare centres	Mar			Clin Microbiol Infect	1198-743X (Print) 1198-743x	27	3	472.e7-472.e10	Albert, E. and Torres, I. and Bueno, F. and Huntley, D. and Molla, E. and Fernández-Fuentes, MÁ and Martínez, M. and Poujois, S. and Forqué, L. and Valdivia, A. and Solano de la Asunción, C. and Ferrer, J. and Colomina, J. and Navarro, D.		eng			OBJECTIVES: To our knowledge no previous study has assessed the performance of a rapid antigen diagnostic immunoassay (RAD) conducted at the point of care (POC). We evaluated the Panbio™ COVID-19 Ag Rapid Test Device for diagnosis of coronavirus 2019 disease (COVID-19) in symptomatic patients (n = 412) attending primary healthcare centres. METHODS: RAD was performed immediately after sampling fol…
rayyan-305021150	Field evaluation of a rapid antigen test (Panbio™ COVID-19 Ag Rapid Test Device) for COVID-19 diagnosis in primary healthcare centres	2021			Clinical Microbiology and Infection	1469-0691 1198-743X	27	3	472.e7-472.e10	Albert, E. and Torres, I. and Bueno, F. and Huntley, D. and Molla, E. and Fernández-Fuentes, M. Á and Martínez, M. and Poujois, S. and Forqué, L. and Valdivia, A. and Solano de la Asunción, C. and Ferrer, J. and Colomina, J. and Navarro, D.	https://www.embase.com/search/results?subaction=viewrecord&id=L2010210126&from=export http://dx.doi.org/10.1016/j.cmi.2020.11.004	English			Objectives: To our knowledge no previous study has assessed the performance of a rapid antigen diagnostic immunoassay (RAD) conducted at the point of care (POC). We evaluated the Panbio™ COVID-19 Ag Rapid Test Device for diagnosis of coronavirus 2019 disease (COVID-19) in symptomatic patients (n = 412) attending primary healthcare centres. Methods: RAD was performed immediately after sampling fol…
rayyan-305021151	Increasing SARS-CoV-2 RT-qPCR testing capacity by sample pooling	Feb			Int J Infect Dis	1201-9712 (Print) 1201-9712	103		19-22	Alcoba-Florez, J. and Gil-Campesino, H. and García-Martínez de Artola, D. and Díez-Gil, O. and Valenzuela-Fernández, A. and González-Montelongo, R. and Ciuffreda, L. and Flores, C.		eng			OBJECTIVES: Limited testing capacity has characterized the ongoing coronavirus disease 2019 (COVID-19) pandemic in Spain, hampering timely control of outbreaks and opportunities to reduce the escalation of community transmission. This study investigated the potential to use sample pooling, followed by one-step retrotranscription and real-time quantitative reverse transcription polymerase chain re…
rayyan-305021152	[Seroprevalence of anti-SARS-CoV-2 IgG/IgM antibodies in Borgosesia (Piedmont Region, Northern Italy) population: a surveillance strategy in post-lockdown period?]	Sep	Dec		Epidemiol Prev	1120-9763 (Print) 1120-9763	44	5	200-206	Alessi, D. and Borré, S. and Barale, A. and Isabella, A. and Milano, F. and Rossi, M. A. and Silano, V. and Piu, N. and Cena, T. and Faggiano, F.		ita			BACKGROUND: to avoid a new spread of the SARS-CoV-2 infection, the post lockdown period requires the implementation of effective strategies for the case finding and contact tracing. The presence of asymptomatic subjects in the population, that are responsible for about 30% of the new infections, may complicate this phase. Serological tests for the measurement of immune response could represent an…
rayyan-305021153	COVID-19 in critically ill patients in North Brabant, the Netherlands: Patient characteristics and outcomes	Dec			J Crit Care	0883-9441 (Print) 0883-9441	60		111-115	Aleva, F. E. and van Mourik, L. and Broeders, Meac and Paling, A. J. and de Jager, C. P. C.		eng			PURPOSE: Since the SARS-CoV-2 pandemic, countries are overwhelmed by critically ill Coronavirus disease 2019 (COVID-19) patients. As ICU capacity becomes limited we characterized critically ill COVID-19 patients in the Netherlands. METHODS: In this case series, COVID-19 patients admitted to the ICU of the Jeroen Bosch Hospital were included from March 9 to April 7, 2020. COVID-19 was confirmed by…
rayyan-305021154	Concentration of infectious SARS-CoV-2 by polyethylene glycol precipitation	Dec			J Virol Methods	0166-0934 (Print) 0166-0934	286		113977	Alex and er, M. R. and Rootes, C. L. and van Vuren, P. J. and Stewart, C. R.		eng			The development of medical countermeasures against severe acute respiratory syndrome coronavirus 2 (SARS-CoV-2) requires robust viral assays. Here we have adapted a protocol for polyethylene glycol (PEG)-mediated precipitation of SARS-CoV-2 stocks without the need for ultracentrifugation. Virus precipitation resulted in a ∼1.5 log(10) increase in SARS-CoV-2 titres of virus prepared in VeroE6 cell…
rayyan-305021155	Using Prenatal Blood Samples to Evaluate COVID-19 Rapid Serologic Tests Specificity	Sep			Matern Child Health J	1092-7875 (Print) 1092-7875	24	9	1099-1103	Alger, J. and Cafferata, M. L. and Alvarado, T. and Cig and a, A. and Corrales, A. and Desale, H. and Drouin, A. and Fusco, D. and Garcia, J. and Gibbons, L. and Harville, E. and Lopez, W. and Lorenzana, I. and Muñoz-Lara, F. and Palou, E. and Retes, E. and Sierra, M. and Stella, C. and Xiong, X. and Zambrano, L. I. and Buekens, P.		eng			INTRODUCTION: Background cross-reactivity with other coronaviruses may reduce the specificity of COVID-19 rapid serologic tests. The vast majority of women attend prenatal care, which is a unique source of population-based blood samples appropriate for validation studies. We used stored 2018 serum samples from an existing pregnancy cohort study to evaluate the specificity of COVID-19 serologic ra…
rayyan-305021156	Peptide substrate screening for the diagnosis of SARS-CoV-2 using fluorescence resonance energy transfer (FRET) assay	Mar	25		Mikrochim Acta	0026-3672 (Print) 0026-3672	188	4	137	Alhadrami, H. A. and Hassan, A. M. and Chinnappan, R. and Al-Hadrami, H. and Abdulaal, W. H. and Azhar, E. I. and Zourob, M.		eng			The novel corona (SARS-CoV-2) virus causes a global pandemic, which motivates researchers to develop reliable and effective methods for screening and detection of SARS-CoV-2. Though there are several methods available for the diagnosis of SARS-CoV-2 such as RT-PCR and ELSIA, nevertheless, these methods are time-consuming and may not apply at the point of care. In this study, we have developed a s…
rayyan-305021157	Development and validation of an in-house, low-cost SARS-CoV-2 detection assay	Sep			J Infect Public Health	1876-0341 (Print) 1876-0341	14	9	1139-1143	Alhamlan, F. S. and Al-Qahtani, A. A. and Bakheet, D. M. and Bohol, M. F. and Althawadi, S. I. and Mutabagani, M. S. and Almaghrabi, R. S. and Obeid, D. A.		eng			BACKGROUND: One major challenge for detecting the virus that causes COVID-19 is commercial SARS-CoV-2 testing kit or reagent availability. To allow every laboratory or hospital access to an in-house assay, we developed a low-cost SARS-CoV-2 detection assay protocol using in-house primers and reagents/equipment on hand in most biology or diagnostic laboratories: a SYBR Green-based RT-PCR. RNA extr…
rayyan-305021158	SARS-CoV-2 infection in children, clinical characteristics, diagnostic findings and therapeutic interventions at a tertiary care center in Riyadh, Saudi Arabia	2021			Journal of Infection and Public Health	1876-035X 1876-0341	14	4	446-453	Alharbi, M. and Kazzaz, Y. M. and Hameed, T. and Alqanatish, J. and Alkhalaf, H. and Alsadoon, A. and Alayed, M. and Hussien, S. A. and Shaalan, M. A. and Al Johani, S. M.	https://www.embase.com/search/results?subaction=viewrecord&id=L2011451254&from=export http://dx.doi.org/10.1016/j.jiph.2020.12.034	English			Background: Coronavirus disease 2019 (COVID-19) pandemic caused by SARS-CoV-2 was first identified in Wuhan, China. All ages are susceptible to SARS-CoV-2 infection. Few studies had reported milder course in children however, severe course of illness has been reported. We aimed to describe the clinical features of COVID-19 in pediatric patients including diagnostic findings and therapeutic interv…
rayyan-305021159	COVID-19-positive cancer patients undergoing active anticancer treatment: An analysis of clinical features and outcomes	Dec	24		Hematol Oncol Stem Cell Ther	1658-3876 (Print)				Ali, J. and Sajjad, K. and Farooqi, A. R. and Aziz, M. T. and Rahat, A. and Khan, S.		eng			BACKGROUND: Cancer patients, particularly those on active anticancer treatment, are reportedly at a high risk of severe coronavirus disease 2019 (COVID-19) infection and death. This study aimed to describe the clinical characteristics and outcomes of patients diagnosed with COVID-19 whilst on anticancer treatment in a developing country. METHODS: This is a retrospective observational study of all…
rayyan-305021160	COVID-19-positive cancer patients undergoing active anticancer treatment: An analysis of clinical features and outcomes	2021			Hematology/ Oncology and Stem Cell Therapy	1658-3876				Ali, J. and Sajjad, K. and Farooqi, A. R. and Aziz, M. T. and Rahat, A. and Khan, S.	https://www.embase.com/search/results?subaction=viewrecord&id=L2010619424&from=export http://dx.doi.org/10.1016/j.hemonc.2020.12.001	English			Background: Cancer patients, particularly those on active anticancer treatment, are reportedly at a high risk of severe coronavirus disease 2019 (COVID-19) infection and death. This study aimed to describe the clinical characteristics and outcomes of patients diagnosed with COVID-19 whilst on anticancer treatment in a developing country. Methods: This is a retrospective observational study of all…
rayyan-305021161	SARS-CoV-2 molecular identification and clinical data analysis of associated risk factors from a COVID-19 testing laboratory of a coastal region in Bangladesh	Apr			Heliyon	2405-8440 (Print) 2405-8440	7	4	e06650	Ali, M. R. and Chowdhury, M. R. and Mas-Ud, M. A. and Islam, S. and Shimu, A. S. and Mina, F. B. and Sharmin, N. E. and Hasan, M. F.		eng			BACKGROUND AND AIM: Outbreak of COVID-19 seems to have exacerbated across the globe, including Bangladesh. Scientific literature on the clinical data record of COVID-19 patients in Bangladesh is inadequate. Our study analyzes the clinical data of COVID-19 positive patients based on molecular identification and risk factor correlated with three variables (age, sex, residence) and COVID-19 prevalen…
rayyan-305021162	Dynamics of hemogram and biochemical parameters in COVID-19 patients and their implication-A single-center prospective study in tertiary care hospital Islamabad, Pakistan	Jun			Int J Lab Hematol	1751-5521	43	3	e148-e151	Ali, S. and Chaudry, S. S. and Khan, A. Q. and Shiekh, A. K. and Tariq, J. and Tariq, M. and Nazli, S. and Khaliq, T. and Riaz, S. K.		eng
rayyan-305021163	iSCAN: An RT-LAMP-coupled CRISPR-Cas12 module for rapid, sensitive detection of SARS-CoV-2	Oct	15		Virus Res	0168-1702 (Print) 0168-1702	288		198129	Ali, Z. and Aman, R. and Mahas, A. and Rao, G. S. and Tehseen, M. and Marsic, T. and Salunke, R. and Subudhi, A. K. and Hala, S. M. and Hamdan, S. M. and Pain, A. and Alofi, F. S. and Alsomali, A. and Hashem, A. M. and Khogeer, A. and Almontashiri, N. A. M. and Abedalthagafi, M. and Hassan, N. and Mahfouz, M. M.		eng			The COVID-19 pandemic caused by SARS-CoV-2 affects all aspects of human life. Detection platforms that are efficient, rapid, accurate, specific, sensitive, and user friendly are urgently needed to manage and control the spread of SARS-CoV-2. RT-qPCR based methods are the gold standard for SARS-CoV-2 detection. However, these methods require trained personnel, sophisticated infrastructure, and a l…
rayyan-305021164	Mortality of a postpartum woman presented with massive vulvar edema in association with Covid-19: a case report with clinical and radiological findings	Jul	13		BMC Infect Dis	1471-2334	21	1	678	Alirezaei, S. and Vatanchi, A. and Pourali, L. and Aminzadeh, B. and Latifnejad Roudsari, R.		eng			BACKGROUND: In this case report, we presented a rare case of maternal death with massive vulvar edema and Covid-19 diagnosis. CASE PRESENTATION: The case was a 20-year-old woman who was referred to with pain and massive vulvar edema by passing 7 days from her labor. The laboratory tests showed leukocytosis, lymphopenia, and elevated C-reactive protein levels. The high-resolution computed tomograp…
rayyan-305021165	Toddler with new onset diabetes and atypical hemolytic-uremic syndrome in the setting of COVID-19	2021			Pediatrics	1098-4275 0031-4005	147	2		Alizadeh, F. and O'Halloran, A. and Alghamdi, A. and Chen, C. and Trissal, M. and Traum, A. and DeCourcey, D.	https://www.embase.com/search/results?subaction=viewrecord&id=L2011108129&from=export http://dx.doi.org/10.1542/peds.2020-016774	English			This is a novel case of a 16-month-old boy with a history of prematurity with intrauterine growth restriction, severe failure to thrive, microcephaly, pachygyria, agenesis of the corpus callosum, and postnatal embolic stroke, who presented with new-onset diabetes mellitus with diabetic ketoacidosis in the setting of severe acute respiratory syndrome coronavirus 2 infection, with a course complica…
rayyan-305021166	Serologic aspects of COVID-19: Recommendations for use in the clinical setting	2021			Travel Medicine and Infectious Disease	1873-0442 1477-8939	41			Alkhairy, O. K. and Memish, Z. A. and Hajeer, A. H.	https://www.embase.com/search/results?subaction=viewrecord&id=L2011617287&from=export http://dx.doi.org/10.1016/j.tmaid.2021.102046	English
rayyan-305021167	POS-691 Clinical Characteristics and Outcomes of COVID-19 Infected Kidney Transplant Recipients	2021			Kidney International Reports	2468-0249	6	4	S301-S302	Alkindi, F. and Al Hammadi, A. and Al Hakim, M. and Chaaban, A. and George, A. and Saad, M. and Al Seiari, M. and Boobes, Y.	https://www.embase.com/search/results?subaction=viewrecord&id=L2011683530&from=export http://dx.doi.org/10.1016/j.ekir.2021.03.723	English			Introduction: Coronavirus disease 19 (COVID-19) had a major impact on the number of transplantation procedures worldwide. The severity of COVID-19 infection in Kidney transplant (KT) recipients ranged from mild disease to severe pneumonia and multi-organ failure. The mortality rate is estimated around 30% and risk factors such as old age, comorbid conditions and critical care admission are associ…
rayyan-305021168	Clinical Characteristics and Outcomes of 905 COVID-19 Patients Admitted to Imam Khomeini Hospital Complex in the Capital City of Tehran, Iran	Nov	1		Arch Iran Med	1029-2977	23	11	766-775	Allameh, S. F. and Nemati, S. and Ghalehtaki, R. and Mohammadnejad, E. and Aghili, S. M. and Khajavirad, N. and Beigmohammadi, M. T. and Salehi, M. and Mirfazaelian, H. and Edalatifard, M. and Kazemizadeh, H. and Dehghan Manshadi, S. A. and Hasannezhad, M. and Amoozadeh, L. and Radnia, M. and Khatami, S. R. and Nahvijou, A. and Seyyedsalehi, M. S. and Rashidian, L. and Ayoobi Yazdi, N. and Nasiri…		eng			BACKGROUND: We studied the clinical characteristics and outcomes of 905 hospitalized coronavirus disease 2019 (COVID-19) patients admitted to Imam Khomeini Hospital Complex (IKHC), Tehran, Iran. METHODS: COVID-19 patients were recruited based on clinical symptoms and patterns of computed tomography (CT) imaging between February 20 and March 19. All patients were tested for the presence of COVID-1…
rayyan-305021169	Clinical characteristics and outcomes of 905 COVID-19 patients admitted to imam khomeini hospital complex in the Capital City of Tehran, Iran	2020			Archives of Iranian Medicine	1735-3947 1029-2977	23	11	766-775	Allameh, S. F. and Nemati, S. and Ghalehtaki, R. and Mohammadnejad, E. and Aghili, S. M. and Khajavirad, N. and Beigmohammadi, M. T. and Salehi, M. and Mirfazaelian, H. and Edalatifard, M. and Kazemizadeh, H. and Manshadi, S. A. D. and Hasannezhad, M. and Amoozadeh, L. and Radnia, M. and Khatami, S. R. and Nahvijou, A. and Seyyedsalehi, M. S. and Rashidian, L. and Yazdi, N. A. and Toosi, M. N. an…	https://www.embase.com/search/results?subaction=viewrecord&id=L2010360799&from=export http://dx.doi.org/10.34172/AIM.2020.102	English			Background: We studied the clinical characteristics and outcomes of 905 hospitalized coronavirus disease 2019 (COVID-19) patients admitted to Imam Khomeini Hospital Complex (IKHC), Tehran, Iran. Methods: COVID-19 patients were recruited based on clinical symptoms and patterns of computed tomography (CT) imaging between February 20 and March 19. All patients were tested for the presence of COVID-1…
rayyan-305021170	A Real-World Comparison of SARS-CoV-2 Rapid Antigen Testing versus PCR Testing in Florida	Sep	20		J Clin Microbiol	0095-1137 (Print) 0095-1137	59	10	e0110721	Allan-Blitz, L. T. and Klausner, J. D.		eng			The reported sensitivity of rapid, antigen-based diagnostics for severe acute respiratory syndrome coronavirus 2 (SARS-CoV-2) infection varies. Few studies have evaluated rapid antigen tests in real-world settings or among large populations. Beginning October 2020, Florida offered individuals presenting for SARS-CoV-2 testing PCR testing if they tested positive by the Abbott BinaxNOW COVID-19 ant…
rayyan-305021171	Lung ultrasound may help in the differential diagnosis of suspected oligosymptomatic COVID-19 patients on hemodialysis: A case report	Oct			Hemodial Int	1492-7535 (Print) 1492-7535	25	4	E48-e52	Allinovi, M. and Laudicina, S. and Dallari, L. and Gianassi, I. and Dervishi, E. and Biagini, M. and Cirami, L.		eng			INTRODUCTION: Considering that patients on dialysis showed a poor outcome during COVID-19 pandemic, and that COVID-19 symptoms in dialysis patients are often mild or absent, each dialysis unit should implement local strategies to early recognize patients affected by COVID-19. However, many available SARS-CoV-2 diagnostic tests demonstrated a moderate sensitivity, 70%-80% is probably a reasonable …
rayyan-305021172	Lung Ultrasound May Support Diagnosis and Monitoring of COVID-19 Pneumonia	Nov			Ultrasound Med Biol	0301-5629 (Print) 0301-5629	46	11	2908-2917	Allinovi, M. and Parise, A. and Giacalone, M. and Amerio, A. and Delsante, M. and Odone, A. and Franci, A. and Gigliotti, F. and Amadasi, S. and Delmonte, D. and Parri, N. and Mangia, A.		eng			Severe acute respiratory syndrome coronavirus 2 (SARS-CoV-2) disease (COVID-19) is characterized by severe pneumonia and/or acute respiratory distress syndrome in about 20% of infected patients. Computed tomography (CT) is the routine imaging technique for diagnosis and monitoring of COVID-19 pneumonia. Chest CT has high sensitivity for diagnosis of COVID-19, but is not universally available, req…
rayyan-305021173	An outbreak of Covid-19 in a Burn Unit: The impact on the health system and management strategies for infected patients	2021			Journal of Plastic, Reconstructive and Aesthetic Surgery	1878-0539 1748-6815	74	3	644-710	Almeida, J. B. and Paiva, S. A. A. and Coltro, P. S. and Farina Junior, J. A.	https://www.embase.com/search/results?subaction=viewrecord&id=L2010459954&from=export http://dx.doi.org/10.1016/j.bjps.2020.12.026	English
rayyan-305021174	Multisystem outcomes and predictors of mortality in critically ill patients with COVID-19: Demographics and disease acuity matter more than comorbidities or treatment modalities	2021			Journal of Trauma and Acute Care Surgery	2163-0763 2163-0755	90	5	880-890	Alser, O. and Mokhtari, A. and Naar, L. and Langeveld, K. and Breen, K. A. and El Moheb, M. and Kapoen, C. and Gaitanidis, A. and Christensen, M. A. and Maurer, L. R. and Mashbari, H. and Bankhead-Kendall, B. and Parks, J. and Fawley, J. and Saillant, N. and Mendoza, A. and Paranjape, C. and Fagenholz, P. and King, D. and Lee, J. and Farhat, M. R. and Velmahos, G. C. and Kaafarani, H. M. A.	https://www.embase.com/search/results?subaction=viewrecord&id=L635011699&from=export http://dx.doi.org/10.1097/TA.0000000000003085	English			Background: We sought to describe characteristics, multisystem outcomes, and predictors of mortality of the critically ill COVID-19 patients in the largest hospital in Massachusetts. Methods: This is a prospective cohort study. All patients admitted to the intensive care unit (ICU) with reverse-transcriptase-polymerase chain reaction-confirmed severe acute respiratory syndrome coronavirus 2 infec…
rayyan-305021175	Effectiveness of COVID-19 diagnosis and management tools: A review	May			Radiography (Lond)	1078-8174 (Print) 1078-8174	27	2	682-687	Alsharif, W. and Qurashi, A.		eng			OBJECTIVE: To review the available literature concerning the effectiveness of the COVID-19 diagnostic tools. BACKGROUND: With the absence of specific treatment/vaccines for the coronavirus COVID-19, the most appropriate approach to control this infection is to quarantine people and isolate symptomatic people and suspected or infected cases. Although real-time reverse transcription-polymerase chai…
rayyan-305021176	Assessment of Sensitivity and Specificity of Patient-Collected Lower Nasal Specimens for Severe Acute Respiratory Syndrome Coronavirus 2Testing	Jun	1		JAMA Netw Open	2574-3805	3	6	e2012005	Altamirano, J. and Govindarajan, P. and Blomkalns, A. L. and Kushner, L. E. and Stevens, B. A. and Pinsky, B. A. and Maldonado, Y.		eng			This prognostic study compares the diagnostic equivalence of patient-collected lower nasal specimens with that of health care worker–collected oropharyngeal specimens for sudden acute respiratory syndrome coronavirus 2 (SARS-CoV-2) testing.
rayyan-305021177	Saliva specimens for detection of severe acute respiratory syndrome coronavirus 2 in Kuwait: A cross-sectional study	Nov			J Clin Virol	1386-6532 (Print) 1386-6532	132		104652	Altawalah, H. and AlHuraish, F. and Alk and ari, W. A. and Ezzikouri, S.		eng			Coronavirus disease 2019 (COVID-19) is caused by severe acute respiratory syndrome coronavirus 2 (SARS-COV-2) and represents a global pandemic affecting more than 26 million people and has claimed >870,000 lives worldwide. Diagnostic tests for SARS-COV-2 infection commonly use nasopharyngeal swabs (NPS). As an alternative specimen, we investigated the potential use of the real-time reverse transc…
rayyan-305021178	Analysis of the Patients Who Admitted To A Turkish Emergency Department During COVID-19 Pandemic	Aug	10		Acta Biomed	0392-4203 (Print) 0392-4203	91	4	e2020201	Altınbilek, E. and Öztürk, D. and Atasoy, C. and Özlem, M. and Yılmaz, F. and Kavalci, C.		eng			BACKGROUND AND AIM: In this study, it was aimed to review patients who presented to a Turkish emergency department (ED) with fever and at least one symptom and finding of acute respiratory infection (cough, shortness of breath) in Sisli Hamidiye Etfal Education and Research Hospital Tertiary Medical Care Center during COVID-19 pandemic. METHODS: This retrospective, descriptive, observational stud…
rayyan-305021179	Short-term experiences of a liver transplant centre before and after the COVID-19 pandemic	Oct			Int J Clin Pract	1368-5031 (Print) 1368-5031	75	10	e14668	Altunisik Toplu, S. and Bayindir, Y. and Yilmaz, S. and Yalçınsoy, M. and Otlu, B. and Kose, A. and Sahin, T. T. and Akbulut, S. and Isik, B. and Başkiran, A. and Koc, C.		eng			BACKGROUND/AIM: With the COVID-19 pandemic, managing the process of solid organ transplantation has become a significant matter for transplant centres. In this study, we report our experiences on evaluating the effects of COVID-19 in patients with recent liver transplants. MATERIALS AND METHODS: We evaluated patients who received liver transplants during three close consecutive periods of time. F…
rayyan-305021180	Molecular analysis of several in-house rRT-PCR protocols for SARS-CoV-2 detection in the context of genetic variability of the virus in Colombia	Oct			Infect Genet Evol	1567-1348 (Print) 1567-1348	84		104390	Álvarez-Díaz, D. A. and Franco-Muñoz, C. and Laiton-Donato, K. and Usme-Ciro, J. A. and Franco-Sierra, N. D. and Flórez-Sánchez, A. C. and Gómez-Rangel, S. and Rodríguez-Calderon, L. D. and Barbosa-Ramirez, J. and Ospitia-Baez, E. and Walteros, D. M. and Ospina-Martinez, M. L. and Mercado-Reyes, M.		eng			The COVID-19 pandemic caused by SARS-CoV-2 is a public health problem unprecedented in the recent history of humanity. Different in-house real-time RT-PCR (rRT-PCR) methods for SARS-CoV-2 diagnosis and the appearance of genomes with mutations in primer regions have been reported. Hence, whole-genome data from locally-circulating SARS-CoV-2 strains contribute to the knowledge of its global variabi…
rayyan-305021181	Severe COVID-19 during Pregnancy and Possible Vertical Transmission	Jun			Am J Perinatol	0735-1631 (Print) 0735-1631	37	8	861-865	Alzamora, M. C. and Paredes, T. and Caceres, D. and Webb, C. M. and Valdez, L. M. and La Rosa, M.		eng			There are few cases of pregnant women with novel corona virus 2019 (COVID-19) in the literature, most of them with a mild illness course. There is limited evidence about in utero infection and early positive neonatal testing. A 41-year-old G3P2 with a history of previous cesarean deliveries and diabetes mellitus presented with a 4-day history of malaise, low-grade fever, and progressive shortness…
rayyan-305021182	A molecular test based on RT-LAMP for rapid, sensitive and inexpensive colorimetric detection of SARS-CoV-2 in clinical samples	Aug	12		Sci Rep	2045-2322	11	1	16430	Amaral, C. and Antunes, W. and Moe, E. and Duarte, A. G. and Lima, L. M. P. and Santos, C. and Gomes, I. L. and Afonso, G. S. and Vieira, R. and Teles, H. S. S. and Reis, M. S. and da Silva, M. A. R. and Henriques, A. M. and Fevereiro, M. and Ventura, M. R. and Serrano, M. and Pimentel, C.		eng			Until there is an effective implementation of COVID-19 vaccination program, a robust testing strategy, along with prevention measures, will continue to be the most viable way to control disease spread. Such a strategy should rely on disparate diagnostic tests to prevent a slowdown in testing due to lack of materials and reagents imposed by supply chain problems, which happened at the beginning of…
rayyan-305021183	Abdominal symptoms as initial manifestation of COVID-19: a case series	2020			Einstein (Sao Paulo)	1679-4508 (Print) 1679-4508	18		eRC5831	Amaral, L. T. W. and Brito, V. M. and Beraldo, G. L. and Fonseca, Ekun and Yokoo, P. and Talans, A. and Oranges Filho, M. and Chate, R. C. and Baroni, R. H. and Szarf, G.		eng por			The COVID-19 became a pandemic in early 2020. It was found, at first, that the main manifestations of this new virus occur through respiratory and constitutional symptoms. Therefore, chest tomography was elected as the best imaging test to assess the extent of pulmonary involvement and as a good prognostic predictor for the disease. However, as new studies were produced, the gastrointestinal invo…
rayyan-305021184	Haemorrhagic enteritis and COVID-19: causality or coincidence	Oct			J Clin Pathol	0021-9746 (Print) 0021-9746	73	10	686	Amarapurkar, A. D. and Vichare, P. and P and ya, N. and Deshp and e, S.		eng
rayyan-305021185	Superior Mesenteric Arterial and Venous Thrombosis in COVID-19	May			J Emerg Med	0736-4679 (Print) 0736-4679	60	5	e103-e107	Amaravathi, U. and Balamurugan, N. and Muthu Pillai, V. and Ayyan, S. M.		eng			BACKGROUND: Patients with coronavirus disease 2019 (COVID-19) commonly present with fever, constitutional symptoms, and respiratory symptoms. However, atypical presentations are also well known. Though isolated mesenteric arterial occlusion associated with COVID-19 has been reported in literature, combined superior mesenteric arterial and venous thrombosis is rare. We report a case of combined su…
rayyan-305021186	Safety of transsphenoidal pituitary surgery during the COVID-19 pandemic and comparison to the prepandemic era	2021			Journal of Neurological Surgery Part B: Skull Base	2193-6331	82			Amarouche, M. and Borg, A. and Halliday, J. and Cudlip, S. A.	https://www.embase.com/search/results?subaction=viewrecord&id=L635064258&from=export http://dx.doi.org/10.1055/s-0041-1725446	English			Objectives: Safe provision of transsphenoidal surgery for pituitary tumors (TSS) has been significantly disrupted by theCOVID-19 pandemic. We assess whether there was any compromise to patient and staff safety from COVID-19 fromundertaking TSS during the COVID-19 pandemic in our institution. Methods: We retrospectively review all the cases performed between the March 1 and September 11, 2020 and …
rayyan-305021187	Diagnostic performance of rapid antigen test for COVID-19 and the effect of viral load, sampling time, subject's clinical and laboratory parameters on test accuracy	Oct			J Infect Public Health	1876-0341 (Print) 1876-0341	14	10	1446-1453	Amer, R. M. and Samir, M. and Gaber, O. A. and El-Deeb, N. A. and Abdelmoaty, A. A. and Ahmed, A. A. and Samy, W. and Atta, A. H. and Walaa, M. and Anis, R. H.		eng			BACKGROUND: Egypt was among the first 10 countries in Africa that experienced COVID-19 cases. The sudden surge in the number of cases is overwhelming the capacity of the national healthcare system, particularly in developing countries. Central to the containment of the ongoing pandemic is the availability of rapid and accurate diagnostic tests that could pinpoint patients at early disease stages.…
rayyan-305021188	A case of COVID-19 lung infection first detected by [18F]FDG PET-CT	Jul			Eur J Nucl Med Mol Imaging	1619-7070 (Print) 1619-7070	47	7	1771-1772	Amini, H. and Divb and , G. and Montahaei, Z. and Dehghani, T. and Kaviani, H. and Adinehpour, Z. and Akbarian Aghdam, R. and Rezaee, A. and Vali, R.		eng
rayyan-305021189	A Case of Covid-19 Diagnosed at Home With Portable Ultrasound and Confirmed With Home Serology Test	Mar			J Emerg Med	0736-4679 (Print) 0736-4679	60	3	399-401	Aminlari, A. and Quenzer, F. and Hayden, S. and Stone, J. and Murchison, C. and Campbell, C.		eng			BACKGROUND: The coronavirus disease 2019 (COVID-19) pandemic has pushed us to find better ways to accurately diagnose what can be an elusory disease, preferably in a way that limits exposure to others. The potential for home diagnosis and monitoring could reduce infectious risk for other patients and health care providers, limit use of finite hospital resources, and enable better social distancin…
rayyan-305021190	Managing cancer patients during COVID-19 pandemic: a North African oncological center experience	2020			Pan Afr Med J		35		144	Ammor, Y. M. and Kaïitouni, Z. I. and Darfaoui, M. and Lalya, I. and Elomrani, A. and Khouchani, M.		eng			INTRODUCTION: since the first spread of the novel coronavirus (COVID-19) in Morocco in March 2020, the Moroccan Health System underwent an important pressure and remarkable efforts were spent to provide efficient reactions to this emergency. Public hospitals have set adapted strategies dedicated to overcoming the overload of COVID-19 patients, and our Oncology and Hematology Center (OHC) has impl…
rayyan-305021191	Symptomatic pericardial effusion in the setting of asymptomatic COVID-19 infection: A case report	Sep	11		Medicine (Baltimore)	0025-7974 (Print) 0025-7974	99	37	e22093	Amoozgar, B. and Kaushal, V. and Mubashar, U. and Sen, S. and Yousaf, S. and Yotsuya, M.		eng			RATIONALE: Infection with the severe acute respiratory coronavirus disease 2019 (COVID-19) has been shown to cause multi-organ involvement including cardiopulmonary serosal layers infection and inflammation. As a result, pericarditis and pericardial effusion may occur with or without COVID-19 related respiratory signs. Due to limitations in sensitivity and specificity of current COVID-19 diagnost…
rayyan-305021192	Association of Angiotensin-converting Enzyme Inhibitors or Angiotensin Receptor Blockers Use and Covid-19 Infection among Patients with Hypertension	2020			Circulation	1524-4539	142			An, J. and Wei, R. and Zhou, H. and Luong, T. and Liu, R. and Gould, M. K. and Mefford, M. and Harrison, T. N. and Creekmur, B. and Lee, M. S. and Sim, J. J. and Brettler, J. W. and Martin, J. P. and Ong, A. L. and Reynolds, K.	https://www.embase.com/search/results?subaction=viewrecord&id=L634381358&from=export http://dx.doi.org/10.1161/circ.142.suppl_3.15213	English			Introduction: Given the limited evidence, we investigated the association between use of angiotensin-converting enzyme inhibitors (ACEIs) or angiotensin receptor blockers (ARBs) and risk of Covid-19 infection within a large diverse hypertension population.Methods: We identified patients with hypertension as of March 1, 2020 (index date) from Kaiser Permanente Southern California, a large US integ…
rayyan-305021193	CT Manifestations of Novel Coronavirus Pneumonia: A Case Report	Apr	10		Balkan Med J	2146-3123 (Print) 2146-3123	37	3	163-165	An, P. and Song, P. and Lian, K. and Wang, Y.		eng			BACKGROUND: Since December 2019, the outbreak of the novel coronavirus has impacted nearly >90,000 people in more than 75 countries. In this case report, we aim to define the chest computed tomography findings of 2019-novel coronavirus associated with pneumonia and its successful resolution after treatment. CASE REPORT: A fifty-year-old female patient, who is a businesswoman, presented with chief…
rayyan-305021194	Development of a qualitative real-time RT-PCR assay for the detection of SARS-CoV-2: a guide and case study in setting up an emergency-use, laboratory-developed molecular microbiological assay	Aug			J Clin Pathol	0021-9746 (Print) 0021-9746	74	8	496-503	Anahtar, M. N. and Shaw, B. M. and Slater, D. and Byrne, E. H. and Botti-Lodovico, Y. and Adams, G. and Schaffner, S. F. and Eversley, J. and McGrath, G. E. G. and Gogakos, T. and Lennerz, J. and Marble, H. D. and Ritterhouse, L. L. and Batten, J. M. and Georgantas, N. Z. and Pellerin, R. and Signorelli, S. and Thierauf, J. and Kemball, M. and Happi, C. and Grant, D. S. and Ndiaye, D. and Siddle,…		eng			Developing and deploying new diagnostic tests are difficult, but the need to do so in response to a rapidly emerging pandemic such as COVID-19 is crucially important. During a pandemic, laboratories play a key role in helping healthcare providers and public health authorities detect active infection, a task most commonly achieved using nucleic acid-based assays. While the landscape of diagnostics…
rayyan-305021195	Kidney transplant dysfunction in a patient with COVID − 19 infection: role of concurrent Sars-Cov 2 nephropathy, chronic rejection and vitamin C-mediated hyperoxalosis: case report	2021			BMC Nephrology	1471-2369	22	1		An and h, U. and Gowrishankar, S. and Sharma, A. and Salama, A. and Dasgupta, I.	https://www.embase.com/search/results?subaction=viewrecord&id=L2010797287&from=export http://dx.doi.org/10.1186/s12882-021-02298-x	English			Background: COVID-19 infection in kidney transplant recipients often lead to allograft dysfunction. The allograft injury has various histopathological manifestations. Our case illustrates the unusual combination of allograft rejection, acute kidney injury secondary to oxalate nephropathy and SARS CoV-2 nephropathy as the cause of irreversible allograft failure. Case presentation: A 56 year old re…
rayyan-305021196	How to choose the right real-time RT-PCR primer sets for the SARS-CoV-2 genome detection?	Sep			J Virol Methods	0166-0934 (Print) 0166-0934	295		114197	Anantharajah, A. and Helaers, R. and Defour, J. P. and Olive, N. and Kabera, F. and Croonen, L. and Deldime, F. and Vaerman, J. L. and Barbée, C. and Bodéus, M. and Scohy, A. and Verroken, A. and Rodriguez-Villalobos, H. and Kabamba-Mukadi, B.		eng			OBJECTIVES: The SARS-CoV-2 pandemic has created an unprecedented need for rapid large-scale diagnostic testing to prompt clinical and public health interventions. Currently, several quantitative reverse-transcription polymerase chain reaction (RT-qPCR) assays recommended by the World Health Organization are being used by clinical and public health laboratories and typically target regions of the …
rayyan-305021197	Fast Detection of SARS-CoV-2 RNA Directly from Respiratory Samples Using a Loop-Mediated Isothermal Amplification (LAMP) Test	Apr	29		Viruses	1999-4915	13	5		Anastasiou, O. E. and Holtkamp, C. and Schäfer, M. and Schön, F. and Eis-Hübinger, A. M. and Krumbholz, A.		eng			The availability of simple SARS-CoV-2 detection methods is crucial to contain the COVID-19 pandemic. This study examined whether a commercial LAMP assay can reliably detect SARS-CoV-2 genomes directly in respiratory samples without having to extract nucleic acids (NA) beforehand. Nasopharyngeal swabs (NPS, n = 220) were tested by real-time reverse transcription (RT)-PCR and with the LAMP assay. F…
rayyan-305021198	Pooling Nasopharyngeal Swab Specimens to Increase Testing Capacity for SARS-CoV-2	Jan	Mar		Med J (Ft Sam Houst Tex)	2694-3581			8-11	Anderson, C. and Castillo, F. and Koenig, M. and Managbanag, J. R.		eng			The recent emergence of SARS-CoV-2 has led to a global pandemic of unprecedented proportions. Current diagnosis of COVID-19 relies on the detection of SARS-CoV-2 RNA by reverse transcription polymerase chain reaction (RT-PCR) in upper and lower respiratory specimens. While sensitive and specific, these RT-PCR assays require considerable supplies and reagents, which are often limited during global…
rayyan-305021199	Expanding access to SARS-CoV-2 IgG and IgM serologic testing using fingerstick whole blood, plasma, and rapid lateral flow assays	Aug			J Clin Virol	1386-6532 (Print) 1386-6532	141		104855	Anderson, M. and Holzmayer, V. and Vallari, A. and Taylor, R. and Moy, J. and Cloherty, G.		eng			Serologic testing for SARS-CoV-2 antibodies can be used to confirm diagnosis, estimate seroprevalence, screen convalescent plasma donors, and assess vaccine efficacy. Dried blood spot (DBS) samples have been used for serology testing of various diseases in resource-limited settings. We examined the use of DBS samples and capillary blood (fingerstick) plasma collected in Microtainer tubes for SARS…
rayyan-305021200	Thin-film-transistor digital microfluidics for high valuein vitrodiagnostics at the point of need	2021			Lab on a Chip	1473-0189 1473-0197	21	5	962-975	Anderson, S. and Hadwen, B. and Brown, C.	https://www.embase.com/search/results?subaction=viewrecord&id=L634413448&from=export http://dx.doi.org/10.1039/d0lc01143f	English			The latest developments in thin-film-transistor digital-microfluidics (TFT-DMF, also known by the commercial name aQdrop™) are reported, and proof of concept application to molecular diagnostics (e.g.for coronavirus disease, COVID-19) at the point-of-need demonstrated. The TFT-DMF array has 41 thousand independently addressable electrodes that are capable of manipulating large numbers of droplets…
rayyan-305021201	Threat of a SARS-CoV-2 endemic in a large hospital specialized in rheumatic diseases—relative all clear through consistent testing	2021			Zeitschrift fur Rheumatologie	1435-1250 0340-1855	80	1	45-47	Andreica, I. and Guminski, B. and Sokolar, J. and Patru, A. and Baraliakos, X. and Braun, J.	https://www.embase.com/search/results?subaction=viewrecord&id=L2010258687&from=export http://dx.doi.org/10.1007/s00393-021-00959-8	German			The severe acute respiratory coronavirus type 2 (SARS-CoV-2) pandemic is keeping most countries of the world in suspense. In Germany the prevalence of SARS-CoV‑2 infections is under 2% but for weeks the numbers in Germany have also been increasing. The care in rheumatology was temporarily impaired by the first wave of the pandemic. This article reports the infection situation in the largest speci…
rayyan-305021202	Diagnostic accuracy of Augurix COVID-19 IgG serology rapid test	Oct			Eur J Clin Invest	0014-2972 (Print) 0014-2972	50	10	e13357	Andrey, D. O. and Cohen, P. and Meyer, B. and Torriani, G. and Yerly, S. and Mazza, L. and Calame, A. and Arm-Vernez, I. and Guessous, I. and Stringhini, S. and Roux-Lombard, P. and Fontao, L. and Agoritsas, T. and Stirnemann, J. and Reny, J. L. and Siegrist, C. A. and Eckerle, I. and Kaiser, L. and Vuilleumier, N.		eng			AIMS: To validate the diagnostic accuracy of the Augurix SARS-CoV-2 IgM/IgG rapid immunoassay diagnostic test (RDT) for COVID-19. METHODS: In this unmatched 1:1 case-control study, blood samples from 46 real-time RT-PCR-confirmed SARS-CoV-2 hospitalized cases and 45 healthy donors (negative controls) were studied. Diagnostic accuracy of the IgG RDT was assessed against both an in-house recombinan…
rayyan-305021203	COVID-19 diagnostic laboratory strategies: modern technologies and development trends (review of literature)	Dec	29		Klin Lab Diagn	0869-2084 (Print) 0869-2084	65	12	757-766	Andryukov, B. G. and Lyapun, I. N.		eng			The COVID-19 pandemic, associated with the new coronavirus SARS-CoV-2, has caused a surge in incidence worldwide, as well as a severe crisis in global health and economy. Therefore, fast and accurate diagnosis of infection is key to timely treatment and elimination of the spread of the virus. Currently, the standard method for detecting coronavirus is reverse transcription polymerase chain reacti…
rayyan-305021204	COVID-19 and human reproduction: A pandemic that packs a serious punch	Feb			Syst Biol Reprod Med	1939-6368	67	1	3-23	Anif and is, G. and Tempest, H. G. and Oliva, R. and Swanson, G. M. and Simopoulou, M. and Easley, C. A. and Primig, M. and Messini, C. I. and Turek, P. J. and Sutovsky, P. and Ory, S. J. and Krawetz, S. A.		eng			The COVID-19 pandemic has led to a worldwide health emergency that has impacted 188 countries at last count. The rapid community transmission and relatively high mortality rates with COVID-19 in modern times are relatively unique features of this flu pandemic and have resulted in an unparalleled global health crisis. SARS-CoV-2, being a respiratory virus, mainly affects the lungs, but is capable …
rayyan-305021205	Discrepant Results of Molecular RT-PCR Tests in Patients with COVID-19 infection	Mar			Isr Med Assoc J	1565-1088 (Print)	23	3	147	Antico, A. and Piera Panozzo, M. and Zoppelletto, M. and Di Giacomo, V. and Merola, F. and Bizzaro, N.		eng
rayyan-305021206	Saddle pulmonary embolism and clot in transit in COVID-19 infection: A case report of catastrophic venous thromboembolism	2020			European Heart Journal - Case Reports	2514-2119	4	6		Aoi, S. and Kakkar, A. M. and Golowa, Y. and Grushko, M. and Coyle, C. M. and Elrafei, T. and Langston, M. D. and Faillace, R. T. and Bangalore, S. and Sokol, S. I.	https://www.embase.com/search/results?subaction=viewrecord&id=L2011829867&from=export http://dx.doi.org/10.1093/ehjcr/ytaa437	English			Background: Coronavirus disease 2019 (COVID-19) is associated with a coagulopathy favouring thrombosis over bleeding that imparts a poor prognosis. Clot in transit (CIT) is considered a rare entity and the most severe form of venous thromboembolism (VTE), carrying a higher mortality than isolated pulmonary embolism (PE). The incidence of this phenomenon in patients with COVID-19 infection is unkn…
rayyan-305021207	Evaluation of clinical utility of novel coronavirus antigen detection reagent, Espline® SARS-CoV-2	Feb			J Infect Chemother	1341-321X (Print) 1341-321x	27	2	319-322	Aoki, K. and Nagasawa, T. and Ishii, Y. and Yagi, S. and Kashiwagi, K. and Miyazaki, T. and Tateda, K.		eng			BACKGROUND: To prevent the novel coronavirus disease 2019 (COVID-19) pandemic caused by severe acute respiratory syndrome coronavirus 2 (SARS-CoV-2), it is necessary to perform early identification and isolation of people shedding the infectious virus in biological materials with high viral loads several days prior to symptom onset. Rapid antigen tests for infectious diseases are useful to preven…
rayyan-305021208	Combination of a SARS-CoV-2 IgG Assay and RT-PCR for Improved COVID-19 Diagnosis	Nov	1		Ann Lab Med	2234-3806	41	6	568-576	Aoki, K. and Takai, K. and Nagasawa, T. and Kashiwagi, K. and Mori, N. and Matsubayashi, K. and Satake, M. and Tanaka, I. and Kodama, N. and Shimodaira, T. and Ishii, Y. and Miyazaki, T. and Ishii, T. and Morita, T. and Yoshimura, T. and Tateda, K.		eng			BACKGROUND: Coronavirus disease 2019 (COVID-19), caused by severe acute respiratory syndrome coronavirus 2 (SARS-CoV-2), is generally diagnosed by reverse transcription (RT)-PCR or serological assays. The SARS-CoV-2 viral load decreases a few days after symptom onset. Thus, the RT-PCR sensitivity peaks at three days after symptom onset (approximately 80%). We evaluated the performance of the ARCH…
rayyan-305021209	Colorimetric RT-LAMP SARS-CoV-2 diagnostic sensitivity relies on color interpretation and viral load	Apr	27		Sci Rep	2045-2322	11	1	9026	Aoki, M. N. and de Oliveira Coelho, B. and Góes, L. G. B. and Minoprio, P. and Durigon, E. L. and Morello, L. G. and Marchini, F. K. and Riediger, I. N. and do Carmo Debur, M. and Nakaya, H. I. and Blanes, L.		eng			The use of RT-LAMP (reverse transcriptase-loop mediated isothermal amplification) has been considered as a promising point-of-care method to diagnose COVID-19. In this manuscript we show that the RT-LAMP reaction has a sensitivity of only 200 RNA virus copies, with a color change from pink to yellow occurring in 100% of the 62 clinical samples tested positive by RT-qPCR. We also demonstrated that…
rayyan-305021210	The role of CT chest in screening for asymptomatic COVID-19 infection in self-isolating patients prior to elective oncological surgery: findings from a UK Cancer Hub	Jan	1		Br J Radiol	0007-1285 (Print) 0007-1285	94	1117	20200994	Ap Dafydd, D. and O'Mahony, M. and Jhanji, S. and Devaraj, A. and Allum, W. and Nicol, D. and Blunt, D. M. and Riddell, A. M.		eng			OBJECTIVES: In accordance with initial guidance from the Royal College of Surgeons and Royal College of Radiologists, we evaluated the utility of CT of the chest in the exclusion of asymptomatic COVID-19 infection prior to elective cancer surgery on self-isolating patients during the pandemic. METHODS: All surgical referrals without symptoms of COVID-19 infection in April and May 2020 were includ…
rayyan-305021211	Clinical management of coronavirus disease 2019 (COVID-19) in pregnancy: recommendations of WAPM-World Association of Perinatal Medicine	Nov	26		J Perinat Med	0300-5577	48	9	857-866	Api, O. and Sen, C. and Debska, M. and Saccone, G. and D'Antonio, F. and Volpe, N. and Yayla, M. and Esin, S. and Turan, S. and Kurjak, A. and Chervenak, F.		eng			These guidelines follow the mission of the World Association of Perinatal Medicine, which brings together groups and individuals throughout the world with the goal of improving outcomes of maternal, fetal and neonatal (perinatal) patients. Guidelines for auditing, evaluation, and clinical care in perinatal medicine enable physicians diagnose, treat and follow-up of COVID-19-exposed pregnant women…
rayyan-305021212	Universal polymerase chain reaction and antibody testing demonstrate little to no transmission of severe acute respiratory syndrome coronavirus 2 in a rural community	2021			Open Forum Infectious Diseases	2328-8957	8	1	1-9	Appa, A. and Takahashi, S. and Rodriguez-Barraquer, I. and Chamie, G. and Sawyer, A. and Duarte, E. and Hakim, J. and Turcios, K. and Vinden, J. and Janson, O. and Manglik, A. and Peluso, M. J. and Deeks, S. G. and Henrich, T. J. and Torres, L. and Rodgers, M. and Hackett, J. and Chiu, C. and Havlir, D. and Greenhouse, B.	https://www.embase.com/search/results?subaction=viewrecord&id=L2010898135&from=export http://dx.doi.org/10.1093/ofid/ofaa531	English			Background: Limited systematic surveillance for severe acute respiratory syndrome coronavirus 2 (SARS-CoV-2) in the early months of the US epidemic curtailed accurate appraisal of transmission intensity. Our objective was to perform case detection of an entire rural community to quantify SARS-CoV-2 transmission using polymerase chain reaction (PCR) and antibody testing. Methods: We conducted a cr…
rayyan-305021213	Recent progress on rapid SARS-CoV-2/COVID-19 detection by CRISPR-Cas13-based platforms	Aug			Drug Discov Today	1359-6446 (Print) 1359-6446	26	8	2025-2035	Aquino-Jarquin, G.		eng			The limitations of conventional diagnostic procedures, such as real-time PCR-based methods and serological tests, have led the scientific community to innovate alternative nucleic acid detection approaches for SARS-CoV-2 RNA, thereby addressing the dire need for increased testing. Such approaches aim to provide rapid, accurate, cost-effective, sensitive, and high-throughput detection of SARS-CoV-…
rayyan-305021214	Myocardial Injury in COVID-19: a Challenge for Clinical Cardiologists	Jul			Arq Bras Cardiol	0066-782X (Print) 0066-782x	115	1	139-141	Aragão, R. C. A. and Alves, M. C. and Passos, H. D. and Gonçalves, L. F. G. and Baumworcel, L. and Barreto Filho, J. A. S.		eng por
rayyan-305021215	Optimization of group size in pool testing strategy for SARS-CoV-2: A simple mathematical model	Oct			J Med Virol	0146-6615 (Print) 0146-6615	92	10	1988-1994	Aragón-Caqueo, D. and Fernández-Salinas, J. and Laroze, D.		eng			Coronavirus disease (Covid-19) has reached unprecedented pandemic levels and is affecting almost every country in the world. Ramping up the testing capacity of a country supposes an essential public health response to this new outbreak. A pool testing strategy where multiple samples are tested in a single reverse transcriptase-polymerase chain reaction (RT-PCR) kit could potentially increase a co…
rayyan-305021216	Gynecologic Surgery during the COVID-19 Pandemic: Is Universal Screening Mandatory?	2021			Infect Dis Obstet Gynecol	1064-7449 (Print) 1064-7449	2021		5528334	Areeruk, W. and Chiengthong, K. and Santibenchakul, S. and Oranratanaphan, S. and Manchana, T.		eng			This study is aimed at evaluating the results of the universal preoperative screening for COVID-19 in gynecologic cases operated on during its outbreak in a tertiary care hospital in Bangkok, Thailand. A retrospective descriptive study was done on all patients who underwent elective or emergency gynecologic surgeries during the pandemic period in Thailand (April 15 to June 5, 2020). The COVID-19 …
rayyan-305021217	Clinical, Biochemical and Molecular Evaluations of Ivermectin Mucoadhesive Nanosuspension Nasal Spray in Reducing Upper Respiratory Symptoms of Mild COVID-19	2021			International journal of nanomedicine		16		4063‐4072	Aref, Z. F. and Bazeed, Sees and Hassan, M. H. and Hassan, A. S. and Rashad, A. and Hassan, R. G. and Abdelmaksoud, A. A.	https://www.cochranelibrary.com/central/doi/10.1002/central/CN-02288699/full				Background: Ivermectin is an FDA‐approved broad‐spectrum anti‐parasitic agent that has been shown to inhibit SARS‐CoV‐2 replication in vitro. Objective: We aimed to assess the therapeutic efficacy of ivermectin mucoadhesive nanosuspension intranasal spray in treatment of patients with mild COVID‐19. Methods: This clinical trial included 114 patients diagnosed as mild COVID‐19. Patients were divid…
rayyan-305021218	False-negative results of initial RT-PCR assays for COVID-19: A systematic review	2020			PLoS One	1932-6203	15	12	e0242958	Arevalo-Rodriguez, I. and Buitrago-Garcia, D. and Simancas-Racines, D. and Zambrano-Achig, P. and Del Campo, R. and Ciapponi, A. and Sued, O. and Martinez-García, L. and Rutjes, A. W. and Low, N. and Bossuyt, P. M. and Perez-Molina, J. A. and Zamora, J.		eng			BACKGROUND: A false-negative case of severe acute respiratory syndrome coronavirus 2 (SARS-CoV-2) infection is defined as a person with suspected infection and an initial negative result by reverse transcription-polymerase chain reaction (RT-PCR) test, with a positive result on a subsequent test. False-negative cases have important implications for isolation and risk of transmission of infected p…
rayyan-305021219	Recommendations for SARS-CoV-2/COVID-19 testing: a scoping review of current guidance	Jan	6		BMJ Open	2044-6055	11	1	e043004	Arevalo-Rodriguez, I. and Seron, P. and Buitrago-García, D. and Ciapponi, A. and Muriel, A. and Zambrano-Achig, P. and Del Campo, R. and Galán-Montemayor, J. C. and Simancas-Racines, D. and Perez-Molina, J. A. and Khan, K. S. and Zamora, J.		eng			BACKGROUND: Testing used in screening, diagnosis and follow-up of COVID-19 has been a subject of debate. Several organisations have developed formal advice about testing for COVID-19 to assist in the control of the disease. We collated, delineated and appraised current worldwide recommendations about the role and applications of tests to control SARS-CoV-2/COVID-19. METHODS: We searched for docum…
rayyan-305021220	Diagnostic yield, safety, and advantages of ultra-low dose chest CT compared to chest radiography in early stage suspected SARS-CoV-2 pneumonia: A retrospective observational study	May	28		Medicine (Baltimore)	0025-7974 (Print) 0025-7974	100	21	e26034	Argentieri, G. and Bellesi, L. and Pagnamenta, A. and Vanini, G. and Presilla, S. and Del Gr and e, F. and Mar and o, M. and Gianella, P.		eng			To determine the role of ultra-low dose chest computed tomography (uld CT) compared to chest radiographs in patients with laboratory-confirmed early stage SARS-CoV-2 pneumonia.Chest radiographs and uld CT of 12 consecutive suspected SARS-CoV-2 patients performed up to 48 hours from hospital admission were reviewed by 2 radiologists. Dosimetry and descriptive statistics of both modalities were ana…
rayyan-305021221	Sars-Cov-2 Infection Screening Using Two Serological Testing Methods	Dec	31		Niger J Physiol Sci	0794-859X (Print) 0794-859x	35	2	117-121	Arinola, O. G. and Edem, V. F. and Rahamon, S. K. and Yaqub, S. A. and Fashina, A. O. and Alonge, T. O.		eng			The challenges associated with adequate deployment of nucleic acid amplification tests (NAATs) in developing countries underscores the important role of simple but sensitive and specific serological testing kits in COVID-19 diagnosis. Presently, there are a number of point-of-care tests for Severe Acute Respiratory Syndrome Corona Virus-2 (SARS-CoV-2) screening. However, the reliability of these …
rayyan-305021222	Coccidioidomycosis in an Immunocompetent Host during the COVID-19 Era	2021			American Journal of Respiratory and Critical Care Medicine	1535-4970	203	9		Arjuna, A. and Olson, M. T. and Rogers, C. and Buddhdev, B.	https://www.embase.com/search/results?subaction=viewrecord&id=L635309718&from=export http://dx.doi.org/10.1164/ajrccm-conference.2021.TP100	English			Introduction: Coccidioides immitis and posadasii are dimorphic fungi endemic to the southwestern United States. Most immunocompetent hosts who contract coccidioidomycosis will clear the infection without symptoms. We detail the case of an immunocompetent, 56-year-old female who presented with symptoms of lower respiratory tract infection and concern for COVID-19 infection given significant exposu…
rayyan-305021223	The Limit of Detection Matters: The Case for Benchmarking Severe Acute Respiratory Syndrome Coronavirus 2 Testing	2021			Clinical infectious diseases : an official publication of the Infectious Diseases Society of America	1537-6591				Arnaout, R. and Lee, R. A. and Lee, G. R. and Callahan, C. and Cheng, A. and Yen, C. F. and Smith, K. P. and Arora, R. and Kirby, J. E.	https://www.embase.com/search/results?subaction=viewrecord&id=L634183589&from=export http://dx.doi.org/10.1093/cid/ciaa1382	English			BACKGROUND: Resolving the coronavirus disease 2019 (COVID-19) pandemic requires diagnostic testing to determine which individuals are infected with severe acute respiratory syndrome coronavirus 2 (SARS-CoV-2). The current gold standard is to perform reverse-transcription polymerase chain reaction (PCR) on nasopharyngeal samples. Best-in-class assays demonstrate a limit of detection (LoD) of appro…
rayyan-305021224	Risk stratification by anamnesis increases SARS-CoV-2 test efficiency in cancer patients	2021			Strahlentherapie und Onkologie	1439-099X 0179-7158				Arnold, C. C. and von der Grün, J. and Brekner, M. C. and Licher, J. and Fokas, E. and Rödel, C. and Fleischmann, M.	https://www.embase.com/search/results?subaction=viewrecord&id=L2013892050&from=export http://dx.doi.org/10.1007/s00066-021-01853-7	English			Purpose: To evaluate the impact of testing asymptomatic cancer patients, we analyzed all tests for severe acute respiratory syndrome coronavirus-2 (SARS-CoV-2) before and during radiotherapy at a tertiary cancer center throughout the second wave of the pandemic in Germany. Methods: Results of all real-time polymerase chain reaction (RT-PCR) tests for SARS-CoV‑2 performed at our radio-oncology dep…
rayyan-305021225	Epigenetics characterize asymptomatic SARS-CoV- 2 infection	2021			Academic Emergency Medicine	1553-2712	28		S15	Arnold, C. G. and Konigsberg, I. R. and Hopkinson, A. and Vest, A. and Campbell, M. and Boorgula, M. and Yang, I. and Gignoux, C. and Barnes, K. C. and Monte, A. A.	https://www.embase.com/search/results?subaction=viewrecord&id=L635076742&from=export http://dx.doi.org/10.1111/acem.14249	English			Background and Objectives: Most COVID-19 diagnoses rely upon viral detection by reverse transcription polymerase chain reaction (RT-PCR). Unfortunately, PCR-based testing has limitations including a high-false negative rate early after exposure. Enveloped RNA viruses, such as coronaviruses, manipulate the host's epigenome via DNA methylation. We hypothesized that DNA methylation patterns in blood…
rayyan-305021226	Evaluation of SARS-CoV-2 in Tears of Patients with Moderate to Severe COVID-19	Apr			Ophthalmology	0161-6420 (Print) 0161-6420	128	4	494-503	Arora, R. and Goel, R. and Kumar, S. and Chhabra, M. and Saxena, S. and Manch and a, V. and Pumma, P.		eng			PURPOSE: To investigate the presence of SARS-CoV-2 RNA in tears of patients with moderate to severe coronavirus disease 2019 (COVID-19). DESIGN: Cross-sectional study. PARTICIPANTS: Patients with laboratory-proven moderate to severe COVID-19. METHODS: Tears were collected within 48 hours of laboratory confirmation using 3 methods: conjunctival swab plus Schirmer's test strips (group 1), conjuncti…
rayyan-305021227	Role of Reverse Transcriptase Polymerase Chain Reaction in Cornea Donors During the COVID-19 Pandemic	Aug	1		Cornea	0277-3740 (Print) 0277-3740	40	8	1044-1047	Arora, R. and Sharda, S. and Sahu, J. and Manch and a, V. and Jain, P. and Gupta, I. and Gotmare, N. and Bharti, N.		eng			PURPOSE: The purpose of this study was to report the analysis of reverse transcriptase polymerase chain reaction (RT-PCR) of nasopharyngeal (NP) samples of cornea donors dying because of causes unrelated to severe acute respiratory coronavirus (SARS-CoV-2). METHODS: A retrospective analysis of all cornea donors dying from causes other than SARS-CoV-2 between August 2020 and December 2020 was perf…
rayyan-305021228	Hansen's disease in the era of COVID-19: An observation on a series of six patients with co-infection	2021			Dermatologic Therapy	1529-8019 1396-0296	34	2		Arora, S. and Bhatnagar, A. and Singh, G. K. and Pal, R. and Bahuguna, A. and Das, P. and Verma, P.	https://www.embase.com/search/results?subaction=viewrecord&id=L2010368131&from=export http://dx.doi.org/10.1111/dth.14827	English			Since the onset of the present pandemic, effect of the novel corona virus on other infectious conditions continues to be investigated. Although the immunological responses to SARS-Cov-2 infection have been elaborated extensively, they fail to explain, variations in its clinical manifestations and its interaction with other diseases. Hansen's disease is known to present as a complex immunological …
rayyan-305021229	High mortality of COVID-19 in children with cancer in a single center in Algiers, Algeria	2021			Pediatric Blood and Cancer	1545-5017 1545-5009	68	6		Arous, R. and Djillali, I. S. and Rouis, N. O. and Boudiaf, H. and Amhis, W. and Ziane, H. and Ladj, M. S. and Boukari, R.	https://www.embase.com/search/results?subaction=viewrecord&id=L2010533373&from=export http://dx.doi.org/10.1002/pbc.28898	English
rayyan-305021230	Optimising triage procedures for patients with cancer needing active anticancer treatment in the COVID-19 era	Sep			ESMO Open	2059-7029	5	5	e000885	Arpino, G. and De Angelis, C. and De Placido, P. and Pietroluongo, E. and Formisano, L. and Bianco, R. and Fiore, G. and Montella, E. and Forestieri, V. and Lauria, R. and Cardalesi, C. and Vozzella, E. A. and Iervolino, A. and Giuliano, M. and De Placido, S.		eng			BACKGROUND: Immunosuppression induced by anticancer therapy in a COVID-19-positive asymptomatic patient with cancer may have a devastating effect and, eventually, be lethal. To identify asymptomatic cases among patients receiving active cancer treatment, the Federico II University Hospital in Naples performs rapid serological tests in addition to hospital standard clinical triage for COVID-19 inf…
rayyan-305021231	Comparative accuracy of COVID-19 qualitative rapid tests and quantitative molecular assays	2020			JACCP Journal of the American College of Clinical Pharmacy	2574-9870	3	8	1604	Arrighi, S. and Duque, A. and Deb, S.	https://www.embase.com/search/results?subaction=viewrecord&id=L634123363&from=export http://dx.doi.org/10.1002/jac5.1351	English			Introduction: Coronavirus Disease 2019 (COVID-19) is transmitted at an exceptionally high rate with a much higher mortality rate than the seasonal influenza. It is difficult for the mildly symptomatic or asymptomatic patients to know when to quarantine as the evidence suggest that patients are most contagious before symptoms. Testing is at the forefront of combating COVID-19 but it is difficult t…
rayyan-305021232	Proposal to protect patients and healthcare professionals undergoing elective surgery during COVID-19 outbreak	2021			Egyptian Journal of Radiology and Nuclear Medicine	2090-4762 0378-603X	52	1		Arslan, G. and Saraçoğlu, K. T. and Aydiner, Ö and Demirhan, R.	https://www.embase.com/search/results?subaction=viewrecord&id=L2011080822&from=export http://dx.doi.org/10.1186/s43055-021-00478-1	English			Background: The aim of this study was to investigate the reliability of COVID-19 Reporting and Data System (CO-RADS) scale on chest computerized tomography (CT) in addition to the reverse transcriptase-polymerase chain reaction (RT-PCR) test in diagnosis of COVID-19 on patients who will undergo elective surgery to protect patients and healthcare professionals during the intense pandemic period an…
rayyan-305021233	A Rapid SARS-CoV-2 RT-PCR Assay for Low Resource Settings	Sep	24		Diagnostics (Basel)	2075-4418 (Print) 2075-4418	10	10		Arumugam, A. and Faron, M. L. and Yu, P. and Markham, C. and Wu, M. and Wong, S.		eng			Quantitative reverse transcription polymerase chain reaction (RT-qPCR) assay is the gold standard recommended to test for acute SARS-CoV-2 infection. However, it generally requires expensive equipment such as RNA isolation instruments and real-time PCR thermal cyclers. As a pandemic, COVID-19 has spread indiscriminately, and many low resource settings and developing countries do not have the mean…
rayyan-305021234	Could threshold cycle value correctly reflect the severity of novel coronavirus disease 2019 (COVID-19)?	Jan			J Infect Chemother	1341-321X (Print) 1341-321x	27	1	117-119	Asai, N. and Sakanashi, D. and Ohashi, W. and Nakamura, A. and Yamada, A. and Kawamoto, Y. and Miyazaki, N. and Ohno, T. and Koita, I. and Suematsu, H. and Kishino, T. and Kato, H. and Hagihara, M. and Shiota, A. and Koizumi, Y. and Yamagishi, Y. and Mikamo, H.		eng			The novel coronavirus disease 2019 (COVID-19) is diagnosed by positive result of reverse transcription polymerase chain reaction (RT-PCR) for the novel coronavirus. We concluded that cycle threshold value (Ct-value) of real-time RT-PCR (rRT-PCR) assay could decrease as patients recover. Results of rRT-PCR assay could remain positive among asymptomatic patients for longer than 2 weeks. The dischar…
rayyan-305021235	Oropharyngeal swab for SARS-CoV-2 test causing atypical internal carotid artery dissection and stroke in a patient after mild COVID-19	2021			Therapeutic Advances in Neurological Disorders	1756-2864 1756-2856	14			Asan, L. and Deuschl, C. and Forsting, M. and Kleinschnitz, C. and Köhrmann, M.	https://www.embase.com/search/results?subaction=viewrecord&id=L2013261937&from=export http://dx.doi.org/10.1177/17562864211033521	English			We report a patient who had recovered from pneumonia caused by severe acute respiratory syndrome coronavirus 2 (SARS-CoV-2) presenting with acute cerebral ischemia due to atypical dissection of the left internal carotid artery immediately after an oropharyngeal swab (OPS) for SARS-CoV-2 RT-PCR testing. The symptoms consisting of right-side hemiparesis and aphasia improved after systemic thromboly…
rayyan-305021236	The effects of tocilizumab on clinical and laboratory features of patients with severe COVID-19: A single center experience	2020			Heart, Vessels and Transplantation	1694-7886	4	4		Ashimov, J. and Kudaiberdiev, T. and Abibillaev, D. and Gaybyldaev, J. and Zaripov, D. and Akhmedova, I.	https://www.embase.com/search/results?subaction=viewrecord&id=L2010812206&from=export http://dx.doi.org/10.24969/HVT.2020.220	English			Objective: Cytokine storm is considered as the immune hyperinflammatory process which may deteriorate the course of COVID-19. Interleukin (IL-6) inhibitors can be used in severe COVID-19 patients due to their anti-inflammatory and anti-immune effects. We aimed to assess the therapeutic effect of tocilizumab (Actemra) in patients with severe COVID-19 pneumonia. Methods: Overall, 1382 patients were…	actemra fraxiparine xarelto
rayyan-305021237	Diagnostic approaches in COVID-19: clinical updates	Feb			Expert Rev Respir Med	1747-6348	15	2	197-212	Asrani, P. and Eapen, M. S. and Chia, C. and Haug, G. and Weber, H. C. and Hassan, M. I. and Sohal, S. S.		eng			INTRODUCTION: COVID-19 is a recent emerging pandemic whose prognosis is still unclear. Diagnostic tools are the main players that not only indicate a possible infection but can further restrict the transmission and can determine the extent to which disease progression would occur. AREAS COVERED: In this paper, we have performed a narrative and critical review on different technology-based diagnos…
rayyan-305021238	High mortality rate in cancer patients with symptoms of COVID-19 with or without detectable SARS-COV-2 on RT-PCR	Aug			Eur J Cancer	0959-8049 (Print) 0959-8049	135		251-259	Assaad, S. and Avrillon, V. and Fournier, M. L. and Mastroianni, B. and Russias, B. and Swalduz, A. and Cassier, P. and Eberst, L. and Steineur, M. P. and Kazes, M. and Perol, M. and Michallet, A. S. and Rey, P. and Erena-Penet, A. S. and Morel, A. and Brahmi, M. and Dufresne, A. and Tredan, O. and Chvetzoff, G. and Fayette, J. and de la Fouchardiere, C. and Ray-Coquard, I. and Bachelot, T. and S…		eng			BACKGROUND: Cancer patients presenting with COVID-19 have a high risk of death. In this work, predictive factors for survival in cancer patients with suspected SARS-COV-2 infection were investigated. METHODS: PRE-COVID-19 is a retrospective study of all 302 cancer patients presenting to this institute with a suspicion of COVID-19 from March 1st to April 25th 2020. Data were collected using a web-…
rayyan-305021239	Laboratory markers included in the Corona Score can identify false negative results on COVID-19 RT-PCR in the emergency room	Oct	15		Biochem Med (Zagreb)	1330-0962 (Print) 1330-0962	30	3	030402	Ass and ri, R. and Canetta, C. and Viganò, G. and Buscarini, E. and Scartabellati, A. and Montanelli, A.		eng			After December 2019 outbreak in China, the novel Coronavirus infection (COVID-19) has very quickly overflowed worldwide. Infection causes a clinical syndrome encompassing a wide range of clinical features, from asymptomatic or oligosymptomatic course to acute respiratory distress and death. In a very recent work we preliminarily observed that several laboratory tests have been shown as characteri…
rayyan-305021240	Performance Evaluation of the SAMBA II SARS-CoV-2 Test for Point-of-Care Detection of SARS-CoV-2	Dec	17		J Clin Microbiol	0095-1137 (Print) 0095-1137	59	1		Assennato, S. M. and Ritchie, A. V. and Nadala, C. and Goel, N. and Tie, C. and Nadala, L. M. and Zhang, H. and Datir, R. and Gupta, R. K. and Curran, M. D. and Lee, H. H.		eng			Nucleic acid amplification for the detection of severe acute respiratory syndrome coronavirus 2 (SARS-CoV-2) RNA in respiratory samples is the standard method for diagnosis. The majority of this testing is centralized and therefore has turnaround times of several days. Point-of-care (POC) testing with rapid turnaround times would allow more effective triage in settings where patient management an…
rayyan-305021241	COVID-19-associated acute disseminated encephalomyelitis-like disease	2021			American Journal of Neuroradiology	1936-959X 0195-6108	42	4	21-23	Assunção, F. B. and Fragoso, D. C. and Scoppetta, T. L. P. D. and Maia, A. C. M.	https://www.embase.com/search/results?subaction=viewrecord&id=L2011883579&from=export http://dx.doi.org/10.3174/AJNR.A6967	English
rayyan-305021242	Cerebrovascular accidents indicative of COVID-19 infection: about 4 observations in Guinea	2020			Pan Afr Med J		35		65	Atakla, H. G. and Condé, K. and Neishay, A. and Barry, L. F. and Bah, A. K. and Konaté, M. and Diallo, M. H. and Mateen, F. J. and Cissé, F. A.		eng			INTRODUCTION: Coronavirus is a virus with potential to target the nervous and respiratory systems. The aim of this work is to establish the prevalence of strokes in COVID19 positive patients in Guinea. METHODS: All patients with stroke confirmed by brain imaging and COVID-positive PCR were included in this study. Retrospective patient data were obtained from medical records. Informed consent was …
rayyan-305021243	Interest of the thoracic scanner in the diagnosis of COVID-19: study of 35 cases in the Republic of Guinea	2020			Pan Afr Med J		35		133	Atakla, H. G. and Condé, K. and Noudohounsi, Mmud and Dongmo, M. S. S. and Garba, A. H. and Houinato, D. S. and Cissé, F. A.		eng			INTRODUCTION: the aim of this work is to evaluate the contribution of thoracic computed tomography (CT) in the diagnosis of COVID-19 in Guinea. METHODS: this was a retrospective study with data recorded over a 2 Month period. Records of patients who tested positive on chest CT without contrast injection on admission were included in this study. Not included are those who did or did not perform a …
rayyan-305021244	Interest of the thoracic scanner in the diagnosis of covid-19: Study of 35 cases in the republic of guinea	2020			Pan African Medical Journal	1937-8688	35		1-8	Atakla, H. G. and Condé, K. and Noudohounsi, M. M. U. D. and Dongmo, M. S. S. and Garba, A. H. and Houinato, D. S. and Cissé, F. A.	https://www.embase.com/search/results?subaction=viewrecord&id=L2005480399&from=export http://dx.doi.org/10.11604/pamj.supp.2020.35.133.24549	English			Introduction: the aim of this work is to evaluate the contribution of thoracic computed tomography (CT) in the diagnosis of COVID-19 in Guinea. Methods: this was a retrospective study with data recorded over a 2 Month period. Records of patients who tested positive on chest CT without contrast injection on admission were included in this study. Not included are those who did or did not perform a …
rayyan-305021245	COVID-19 infection in pediatric subjects: study of 36 cases in Conakry	2020			Pan Afr Med J		37		42	Atakla, H. G. and Noudohounsi, Mmud and Salami, A. Y. and Sacca, H. and Houinato, A. G. and Barry, M. C. and Othon, G. C. and Adjadi, A. A. and Houinato, D. S.		eng			The aim of this study was to evaluate the main clinical and evolutionary features of SARS-CoV-2 infection in children aged 0-18 years who were suspected and diagnosed for COVID-19 during routine consultations in the pediatric ward of the Ignace Deen National Hospital in Conakry. This retrospective study targeted all children admitted to the Pediatrics Department during the study period and focuse…
rayyan-305021246	COVID-19 presenting as intussusception in infants: A case report with literature review	2021			Journal of Pediatric Surgery Case Reports	2213-5766	66			Athamnah, M. N. and Masade, S. and Hamdallah, H. and Banikhaled, N. and Shatnawi, W. and Elmughrabi, M. and Al Azzam, H. S. O.	https://www.embase.com/search/results?subaction=viewrecord&id=L2010623760&from=export http://dx.doi.org/10.1016/j.epsc.2021.101779	English			The novel Corona virus disease 2019 (COVID-19) first presented in Wuhan, China. The virus was able to spread throughout the world, causing a global health crisis. The virus spread widely in Jordan after a wedding party held in northern Jordan. In most cases of COVID-19 infection, respiratory symptoms are predominant. However, in rare cases the disease may present with non-respiratory symptoms. Th…
rayyan-305021247	Time from Start of Quarantine to SARS-CoV-2 Positive Test Among Quarantined College and University Athletes - 17 States, June-October 2020	Jan	8		MMWR Morb Mortal Wkly Rep	0149-2195 (Print) 0149-2195	70	1	7-11	Atherstone, C. and Peterson, M. L. and Malone, M. and Honein, M. A. and MacNeil, A. and O'Neal, C. S. and Paul, S. and Harmon, K. G. and Goerl, K. and Wolfe, C. R. and Casani, J. and Barrios, L. C.		eng			To safely resume sports, college and university athletic programs and regional athletic conferences created plans to mitigate transmission of SARS-CoV-2, the virus that causes coronavirus disease 2019 (COVID-19). Mitigation measures included physical distancing, universal masking, and maximizing outdoor activity during training; routine testing; 10-day isolation of persons with COVID-19; and 14-d…
rayyan-305021248	Symptomatic recurrence of SARS-CoV-2 infection in healthcare workers recovered from COVID-19	Jan	31		J Infect Dev Ctries	1972-2680	15	1	69-72	Atici, S. and Ek Ö, F. and Yildiz, M. S. and Şikgenç, M. M. and Güzel, E. and Soysal, A.		eng			There is rising concern that patients who recover from COVID-19 may be at risk of recurrence. Increased rates of infection and recurrence in healthcare workers could cause the healthcare system collapse and a further worsening of the COVID-19 pandemic. Herein, we reported the clinically symptomatic recurrent COVID-19 cases in the two healthcare workers who treated and recovered from symptomatic a…
rayyan-305021249	Artificial Intelligence ECG to Detect Left Ventricular Dysfunction in COVID-19: A Case Series	Nov			Mayo Clin Proc	0025-6196 (Print) 0025-6196	95	11	2464-2466	Attia, Z. I. and Kapa, S. and Noseworthy, P. A. and Lopez-Jimenez, F. and Friedman, P. A.		eng			Coronavirus disease 2019 (COVID-19) can result in deterioration of cardiac function, which is associated with high mortality. A simple point-of-care diagnostic test to screen for ventricular dysfunction would be clinically useful to guide management. We sought to review the clinical experience with an artificial intelligence electrocardiogram (AI ECG) to screen for ventricular dysfunction in pati…
rayyan-305021250	COVID-19 autopsy reports from the Ga-East Municipal and the 37 Military Hospitals in Accra, Ghana	Dec			Ghana Med J	0016-9560 (Print) 0016-9560	54	4	52-61	Attoh, S. and Segborwotso, R. P. and Akoriyea, S. K. and Teddy, G. and Edusei, L. and Hobenu, F. and Agyemang-Bediako, K. and Toppar, A. and Fatchu, R. D. and Akakpo, P. K.		eng			INTRODUCTION: Since the declaration of COVID-19 by the World Health Organisation (WHO) as a global pandemic on 11th March 2020, the number of deaths continue to increase worldwide. Reports on its pathologic manifestations have been published with very few from the Sub-Saharan African region. This article reports autopsies on COVID-19 patients from the Ga-East and the 37 Military Hospitals to prov…
rayyan-305021251	Postmortem diagnosis of COVID-19: Antemortem challenges of three cases at the 37 Military Hospital, Accra, Ghana	2020			African Journal of Laboratory Medicine	2225-2010 2225-2002	9	1		Attoh, S. A. and Hobenu, F. and Edusei, L. and Agyeman-Bediako, K. and Laryea, C. T. and Nyarko, E. O. and Amedi, M. K. and Asmah, R. H. and Asumanu, E. and McAddy, M. and Maison, A. and Nyarko, G. and Fatchu, R. D. and Akakpo, K.	https://www.embase.com/search/results?subaction=viewrecord&id=L2010115311&from=export http://dx.doi.org/10.4102/AJLM.V9I1.1290	English			Background: Consistency among clinical symptoms, laboratory results and autopsy findings can be a quality measure in the diagnosis of coronavirus disease 2019 (COVID-19). There have been classic clinical cases that have met the case definition of COVID-19 but real-time reverse-transcription polymerase chain reaction (rRT-PCR) tests of nasopharyngeal swabs were negative. Objectives: This study aim…
rayyan-305021252	Clinical evaluation of AusDiagnostics SARS-CoV-2 multiplex tandem PCR assay	Jul			J Clin Virol	1386-6532 (Print) 1386-6532	128		104448	Attwood, L. O. and Francis, M. J. and Hamblin, J. and Korman, T. M. and Druce, J. and Graham, M.		eng			BACKGROUND: In the context of the pandemic, the rapid emergency use authorisation of diagnostic assays for SARS-CoV-2 has meant there are few peer-reviewed published studies of clinical performance of commercial assays. AIMS: To evaluate the clinical performance of AusDiagnostics respiratory multiplex tandem PCR assay including SARS-CoV-2. METHODS: We reviewed the results following implementation…
rayyan-305021253	NOT EVERYTHING IS COVID: PERSISTENT FEVER AND MALAISE MIMICKING COVID-19 PNEUMONIA	2021			Chest	1931-3543 0012-3692	160	4	A422-A423	Atuaka, C. and Foziljonova, K. and De Araujo Duarte, C. and Gonuguntla, V. T. and Aybar Rodriguez, C. and Kuhn-Basti, M.	https://www.embase.com/search/results?subaction=viewrecord&id=L2014928661&from=export http://dx.doi.org/10.1016/j.chest.2021.07.419	English			TOPIC: Chest Infections TYPE: Medical Student/Resident Case Reports INTRODUCTION: The diagnosis of COVID-19 has depended on the use of a Reverse transcriptase polymerase chase reaction test (RT-PCR) on respiratory samples. While this has directed the response and care of patients with suspected COVID-19, there have been false-negative results depending on when the test was administered in relatio…
rayyan-305021254	Longitudinal analysis and comparison of six serological assays up to eight months post-covid-19 diagnosis	2021			Journal of Clinical Medicine	2077-0383	10	9		Aubry, A. and Demey, B. and François, C. and Duverlie, G. and Castelain, S. and Helle, F. and Brochot, E.	https://www.embase.com/search/results?subaction=viewrecord&id=L2006997893&from=export http://dx.doi.org/10.3390/jcm10091815	English			Background: There is much data available concerning the initiation of the immune response after SARS-CoV-2 infection, but long-term data are scarce. Methods: We thus longitudinally evaluated and compared the total and neutralizing immune response of 61 patients to SARS-CoV-2 infection up to eight months after diagnosis by RT–PCR using several commercial assays. Results: Among the 208 samples test…
rayyan-305021255	Self-collection and pooling of samples as resources-saving strategies for RT-PCR-based SARS-CoV-2 surveillance, the example of travelers in French Polynesia	2021			PLoS One	1932-6203	16	9	e0256877	Aubry, M. and Teiti, I. and Teissier, A. and Richard, V. and Mariteragi-Helle, T. and Chung, K. and Deen, F. and Paoaafaite, T. and Cao-Lormeau, V. M.		eng			In French Polynesia, the first case of SARS-CoV-2 infection was detected on March 10th, 2020, in a resident returning from France. Between March 28th and July 14th, international air traffic was interrupted and local transmission of SARS-CoV-2 was brought under control, with only 62 cases recorded. The main challenge for reopening the air border without requiring travelers to quarantine on arriva…
rayyan-305021256	Gastrointestinal manifestation as clinical predictor of severe COVID-19: A retrospective experience and literature review of COVID-19 in Association of Southeast Asian Nations (ASEAN)	2020			JGH Open	2397-9070	4	6	1096-1101	Aumpan, N. and Nunanan, P. and Vilaichone, R. K.	https://www.embase.com/search/results?subaction=viewrecord&id=L2006135654&from=export http://dx.doi.org/10.1002/jgh3.12394	English			Background and Aim: Coronavirus disease 19 (COVID-19) has caused over 200 000 deaths worldwide. Thailand announced the first confirmed case outside mainland China in January 2020. The disease also spread widely across Association of Southeast Asian Nations (ASEAN). Gastrointestinal manifestations could be presenting symptoms of COVID-19. This study aimed to determine the prevalence of gastrointes…
rayyan-305021257	The assessment of serum ACE activity in COVID-19 and its association with clinical features and severity of the disease	2021			Scandinavian Journal of Clinical and Laboratory Investigation	1502-7686 0036-5513	81	2	160-165	Avanoglu Guler, A. and Tombul, N. and Aysert Yıldız, P. and Özger, H. S. and Hızel, K. and Gulbahar, O. and Tufan, A. and Erbaş, G. and Aygencel, G. and Guzel Tunçcan, O. and Dizbay, M. and Öztürk, M. A.	https://www.embase.com/search/results?subaction=viewrecord&id=L2010226574&from=export http://dx.doi.org/10.1080/00365513.2021.1871641	English			Angiotensin-converting enzyme (ACE)/Angiotensin (Ang) II pathway has crucial regulatory effects on circulatory hemostasis and immune responses. This pathway has a major role in the development of acute lung injury and acute respiratory distress syndrome (ARDS), which is a devastating complication of SARS-CoV-2 infection. The aim of this study is to investigate the serum ACE activity and its corre…
rayyan-305021258	Pain, Swelling and Blue Discoloration of Right Hand in a COVID-19 Patient	2021			Annals of Emergency Medicine	1097-6760 0196-0644	77	6	650-657	Avdeev, S. N. and Nekludova, G. V. and Tsareva, N. A. and Yaroshetskiy, A. I. and Merzhoeva, Z. M. and Nuralieva, G. S. and Trushenko, N. V.	https://www.embase.com/search/results?subaction=viewrecord&id=L2012111567&from=export http://dx.doi.org/10.1016/j.annemergmed.2021.01.001	English
rayyan-305021259	SARS-CoV-2 detection by extraction-free qRT-PCR for massive and rapid COVID-19 diagnosis during a pandemic in Armenia	Sep			J Virol Methods	0166-0934 (Print) 0166-0934	295		114199	Avetyan, D. and Chavushyan, A. and Ghazaryan, H. and Melkonyan, A. and Stepanyan, A. and Zakharyan, R. and Hayrapetyan, V. and Atshemyan, S. and Khachatryan, G. and Sirunyan, T. and Davitavyan, S. and Martirosyan, G. and Melik-Andreasyan, G. and Sargsyan, S. and Ghazazyan, A. and Aleksanyan, N. and Yin, X. and Arakelyan, A.		eng			COVID-19 pandemic severely impacted the healthcare and economy on a global scale. It is widely recognized that mass testing is an efficient way to contain the spread of SARS-CoV-2 infection as well as aid in the development of informed policies for disease management. However, the current COVID-19 worldwide infection rates increased the demand for rapid and reliable screening of infection. We com…
rayyan-305021260	The estimation of diagnostic accuracy of tests for COVID-19: A scoping review	Nov			J Infect	0163-4453 (Print) 0163-4453	81	5	681-697	Axell-House, D. B. and Lavingia, R. and Rafferty, M. and Clark, E. and Amirian, E. S. and Chiao, E. Y.		eng			OBJECTIVES: To assess the methodologies used in the estimation of diagnostic accuracy of SARS-CoV-2 real-time reverse transcription polymerase chain reaction (rRT-PCR) and other nucleic acid amplification tests (NAATs) and to evaluate the quality and reliability of the studies employing those methods. METHODS: We conducted a systematic search of English-language articles published December 31, 20…
rayyan-305021261	CASE SERIES OF PNEUMOCYSTIS JIROVECII PNEUMONIA IN POST-COVID-19 DISEASE	2021			Chest	1931-3543 0012-3692	160	4	A407	Ayub, M. and Bin Ali Zubairi, M. and Zubairi, A.	https://www.embase.com/search/results?subaction=viewrecord&id=L2014930125&from=export http://dx.doi.org/10.1016/j.chest.2021.07.404	English			TOPIC: Chest Infections TYPE: Medical Student/Resident Case Reports INTRODUCTION: Pneumocystis carinii pneumonia (PCP) is an AIDS-defining illness, associated with significant morbidity and mortality. It is also found in patients with other immunosuppressive conditions such as organ transplant and malignancies (1). We present 4 cases of PCP in post-COVID 19 patients. All cases were HIV negative. …
rayyan-305021262	Fractured aluminum nasopharyngeal swab during drive-through testing for COVID-19: radiographic detection of a retained foreign body	Nov			Skeletal Radiol	0364-2348 (Print) 0364-2348	49	11	1873-1877	Azar, A. and Wessell, D. E. and Janus, J. R. and Simon, L. V.		eng			The ongoing coronavirus disease 2019 (COVID-19) pandemic has increased the need for safe and efficient testing as a key containment strategy. Drive-through testing with nasopharyngeal swab has been implemented in many places in the USA as it allows for expeditious testing of large numbers of patients, limits healthcare workers' risk of exposure, and minimizes the use of personal protective equipm…
rayyan-305021263	Rapid and accurate nucleobase detection using FnCas9 and its application in COVID-19 diagnosis	Jul	1		Biosens Bioelectron	0956-5663 (Print) 0956-5663	183		113207	Azhar, M. and Phutela, R. and Kumar, M. and Ansari, A. H. and Rauthan, R. and Gulati, S. and Sharma, N. and Sinha, D. and Sharma, S. and Singh, S. and Acharya, S. and Sarkar, S. and Paul, D. and Kathpalia, P. and Aich, M. and Sehgal, P. and Ranjan, G. and Bhoyar, R. C. and Singhal, K. and Lad, H. and Patra, P. K. and Makharia, G. and Ch and ak, G. R. and Pesala, B. and Chakraborty, D. and Maiti, …		eng			Rapid detection of DNA/RNA pathogenic sequences or variants through point-of-care diagnostics is valuable for accelerated clinical prognosis, as witnessed during the recent COVID-19 outbreak. Traditional methods relying on qPCR or sequencing are tough to implement with limited resources, necessitating the development of accurate and robust alternative strategies. Here, we report FnCas9 Editor Lin…
rayyan-305021264	Predicting poor outcome in patients with suspected COVID-19 presenting to the emergency department (COVERED) - Development, internal and external validation of a prediction model	2021			Acute Medicine	1747-4892 1747-4884	20	1	4-14	Azijli, K. and Lieveld, A. W. E. and Van Der Horst, S. F. B. and De Graaf, N. and Kootte, R. S. and Heijmans, M. W. and Van De Ven, P. M. and Peters, E. J. G. and Heijmans, J. and Terragnoli, P. and Natalini, G. and Abu Hilal, M. and De Rooij, T. and Nanayakkara, P. W. B.	https://www.embase.com/search/results?subaction=viewrecord&id=L2011694411&from=export	English			Background: A recent systematic review recommends against the use of any of the current COVID-19 prediction models in clinical practice. To enable clinicians to appropriately profile and treat suspected COVID-19 patients at the emergency department (ED), externally validated models that predict poor outcome are desperately needed. Objective: Our aims were to identify predictors of poor outcome, d…
rayyan-305021265	Integrated control of COVID-19 in resource-poor countries	Dec			Int J Infect Dis	1201-9712 (Print) 1201-9712	101		98-101	Aziz, A. B. and Raqib, R. and Khan, W. A. and Rahman, M. and Haque, R. and Alam, M. and Zaman, K. and Ross, A. G.		eng			Low- and middle-income countries (LMICs) face many challenges in controlling COVID-19. Healthcare resources are limited and so are ICU beds. RT-PCR testing is conducted on a limited scale and treatment options are few. There is no vaccine. Therefore, what low-cost solutions remain for the prevention, diagnosis, and treatment of SARS-CoV-2? How should these essential health services be delivered i…
rayyan-305021266	A Saliva-Based RNA Extraction-Free Workflow Integrated With Cas13a for SARS-CoV-2 Detection	2021			Front Cell Infect Microbiol	2235-2988	11		632646	Azmi, I. and Faizan, M. I. and Kumar, R. and Raj Yadav, S. and Chaudhary, N. and Kumar Singh, D. and Butola, R. and Ganotra, A. and Datt Joshi, G. and Deep Jhingan, G. and Iqbal, J. and Joshi, M. C. and Ahmad, T.		eng			A major bottleneck in scaling-up COVID-19 testing is the need for sophisticated instruments and well-trained healthcare professionals, which are already overwhelmed due to the pandemic. Moreover, the high-sensitive SARS-CoV-2 diagnostics are contingent on an RNA extraction step, which, in turn, is restricted by constraints in the supply chain. Here, we present CASSPIT (Cas13 Assisted Saliva-based…
rayyan-305021267	Evaluation of COVID 19 infection in 279 cancer patients treated during a 90-day period in 2020 pandemic	Sep			Int J Clin Oncol	1341-9625 (Print) 1341-9625	25	9	1581-1586	Aznab, M.		eng			BACKGROUND: The aim of this study was investigation of COVID-19 disease and its outcome in cancer patients who needed treatment, in a 90-day period. METHODS: Cancer patient who required treatment, were evaluated for potential COVID-19 infection in a 90-day period, starting from beginning of this epidemic in Iran, January, to April 19, 2020. For treatment of solid tumor patients, if they did not h…
rayyan-305021268	Case report of amiodarone-associated allergic pneumonitis amidst the COVID-19 pandemic	2021			Reviews in Cardiovascular Medicine	2153-8174 1530-6550	22	1	181-184	Azraai, M. and McMahon, M. and Dick, R.	https://www.embase.com/search/results?subaction=viewrecord&id=L2011816139&from=export http://dx.doi.org/10.31083/J.RCM.2021.01.267	English			Amiodarone is a common antiarrhythmic drug that is utilised in clinical practice and is associated with pulmonary toxicity. The most common form of pulmonary complication is interstitial pneumonitis which is treated with discontinuation of amiodarone and initiation of corticosteroids. Amiodarone-induced pulmonary eosinophilia is a rare complication of amiodarone therapy, with blood and pulmonary …
rayyan-305021269	Saliva is the Key Element for Severe Acute Respiratory Syndrome Coronavirus 2 (SARS-CoV-2) Mass Screening	Aug	2		Clin Infect Dis	1058-4838 (Print) 1058-4838	73	3	e566-e568	Azzi, L.		eng
rayyan-305021270	Two cases of COVID-19 with positive salivary and negative pharyngeal or respiratory swabs at hospital discharge: A rising concern	2021			Oral Diseases	1601-0825 1354-523X	27		707-709	Azzi, L. and Carcano, G. and Dalla Gasperina, D. and Sessa, F. and Maurino, V. and Baj, A.	https://www.embase.com/search/results?subaction=viewrecord&id=L2004839905&from=export http://dx.doi.org/10.1111/odi.13368	English			We report two cases of COVID-19 showing negative respiratory swabs but positive salivary samples at the same time. These findings rise the concern about how to manage these patients before hospital discharging, thus avoiding contagion among their family members or a second coronavirus wave once the lockdown is over.
rayyan-305021271	Diagnostic Salivary Tests for SARS-CoV-2	Feb			J Dent Res	0022-0345 (Print) 0022-0345	100	2	115-123	Azzi, L. and Maurino, V. and Baj, A. and Dani, M. and d'Aiuto, A. and Fasano, M. and Lualdi, M. and Sessa, F. and Alberio, T.		eng			The diagnosis of Severe Acute Respiratory Syndrome Coronavirus 2 (SARS-CoV-2) infection relies on the detection of viral RNA by real-time reverse transcription polymerase chain reaction (rRT-PCR) performed with respiratory specimens, especially nasopharyngeal swabs. However, this procedure requires specialized medical personnel, centralized laboratory facilities, and time to provide results (from…
rayyan-305021272	COVID-19 infection in kidney transplant recipients at the epicenter of pandemics	Dec			Kidney Int	0085-2538 (Print) 0085-2538	98	6	1559-1567	Azzi, Y. and Parides, M. and Alani, O. and Loarte-Campos, P. and Bartash, R. and Forest, S. and Colovai, A. and Ajaimy, M. and Liriano-Ward, L. and Pynadath, C. and Graham, J. and Le, M. and Greenstein, S. and Rocca, J. and Kinkhabwala, M. and Akalin, E.		eng			We investigated the prevalence and clinical outcomes of COVID-19 in recipients of kidney transplants in the Bronx, New York, one of the epicenters of the pandemic. Between March 16 and June 2, 2020, 132 kidney transplant recipients tested positive by SARS-CoV-2 RT-PCR. From May 3 to July 29, 2020, 912 kidney transplant recipients were screened for SARS-CoV-2 IgG antibodies during routine clinic v…
rayyan-305021273	SARS-CoV-2 on Ocular Surfaces in a Cohort of Patients With COVID-19 From the Lombardy Region, Italy	Sep	1		JAMA Ophthalmol	2168-6165 (Print) 2168-6165	139	9	956-963	Azzolini, C. and Donati, S. and Premi, E. and Baj, A. and Siracusa, C. and Genoni, A. and Grossi, P. A. and Azzi, L. and Sessa, F. and Dentali, F. and Severgnini, P. and Minoja, G. and Cabrini, L. and Chiaravalli, M. and Veronesi, G. and Carcano, G. and Maffioli, L. S. and Tagliabue, A.		eng			IMPORTANCE: Since February 2020, coronavirus disease 2019 (COVID-19) has spread rapidly all over the world, with an epidemiological cluster in Lombardy, Italy. The viral communicability may be mediated by various body fluids, but insufficient information is available on the presence of the virus in human tears. OBJECTIVES: To investigate the rate of severe acute respiratory syndrome coronavirus 2…
rayyan-305021274	COVID-19 pandemic: the second phase, are we ready now? An emergency surgeons' manifesto	Jun			Minerva Surg	2724-5691	76	3	289-290	B, D. E. Simone and Chouillard, E. and Gumbs, A. and Sartelli, M. and S, D. I. Saverio and Biffl, W. L. and Ansaloni, L. and Catena, F.		eng
rayyan-305021275	Performance of Severe Acute Respiratory Syndrome Coronavirus 2 Real-Time RT-PCR Tests on Oral Rinses and Saliva Samples	Jan			J Mol Diagn	1525-1578 (Print) 1525-1578	23	1	3-9	Babady, N. E. and McMillen, T. and Jani, K. and Viale, A. and Robilotti, E. V. and Aslam, A. and Diver, M. and Sokoli, D. and Mason, G. and Shah, M. K. and Korenstein, D. and Kamboj, M.		eng			Access to rapid and accurate detection of the severe acute respiratory syndrome coronavirus 2 (SARS-CoV-2) RNA is essential for controlling the current global pandemic of coronavirus disease 2019. In this study, the use of oral rinses (ORs) and posterior oropharyngeal saliva as an alternative to swab collection methods from symptomatic and asymptomatic health care workers for the detection of SAR…
rayyan-305021276	Metagenomic Sequencing To Detect Respiratory Viruses in Persons under Investigation for COVID-19	Dec	17		J Clin Microbiol	0095-1137 (Print) 0095-1137	59	1		Babiker, A. and Bradley, H. L. and Stittleburg, V. D. and Ingersoll, J. M. and Key, A. and Kraft, C. S. and Waggoner, J. J. and Piantadosi, A.		eng			Broad testing for respiratory viruses among persons under investigation (PUIs) for SARS-CoV-2 has been performed inconsistently, limiting our understanding of alternative viral infections and coinfections in these patients. RNA metagenomic next-generation sequencing (mNGS) offers an agnostic tool for the detection of both SARS-CoV-2 and other RNA respiratory viruses in PUIs. Here, we used RNA mNG…
rayyan-305021277	Metagenomic sequencing to identify alternative infections and co-infections in persons under investigation for COVID-19	2020			Open Forum Infectious Diseases	2328-8957	7		S163-S164	Babiker, A. and Bradley, H. L. and Stittleburg, V. D. and Key, A. and Kraft, C. and Waggoner, J. and Piantadosi, A.	https://www.embase.com/search/results?subaction=viewrecord&id=L634732648&from=export http://dx.doi.org/10.1093/ofid/ofaa417.374	English			Background: Broad testing for respiratory viruses among persons under investigation (PUI) for SARS-CoV-2 is performed inconsistently, limiting our understanding of alternative infections and co-infections in these patients. Here, we used unbiased metagenomic next-generation sequencing (mNGS) to assess the frequencies of 1) alternative viral infections in SARS-CoV-2 RT-PCR negative PUIs and 2) vir…
rayyan-305021278	Validation of High-Sensitivity Severe Acute Respiratory Syndrome Coronavirus 2 Testing for Stool-Toward the New Normal for Fecal Microbiota Transplantation	Jun	9		Clin Transl Gastroenterol	2155-384x	12	6	e00363	Babiker, A. and Ingersoll, J. M. and Adelman, M. W. and Webster, A. S. and Broder, K. J. and Stittleburg, V. and Waggoner, J. J. and Kraft, C. S. and Woodworth, M. H.		eng			INTRODUCTION: Mounting evidence demonstrates potential for fecal-oral transmission of severe acute respiratory syndrome coronavirus 2 (SARS-CoV-2). The US Food and Drug Administration now requires SARS-CoV-2 testing of potential feces donors before the use of stool manufactured for fecal microbiota transplantation. We sought to develop and validate a high-sensitivity SARS-CoV-2 reverse transcript…
rayyan-305021279	Evaluation of Three Immunoassays for the Rapid Detection of SARS-CoV-2 antigens	Oct			Diagn Microbiol Infect Dis	0732-8893 (Print) 0732-8893	101	2	115434	Baccani, I. and Morecchiato, F. and Chilleri, C. and Cervini, C. and Gori, E. and Matarrese, D. and Bassetti, A. and Bonizzoli, M. and Mencarini, J. and Antonelli, A. and Rossolini, G. M.		eng			Three assays for SARS-CoV-2 antigen detection in nasopharyngeal swabs (Lumipulse® G SARS-CoV-2 Ag [LPG], STANDARD(TM) F COVID-19 Ag FIA [STF] and AFIAS COVID-19 Ag [AFC] were evaluated. Compared to RT-PCR, LPG, AFC and STF showed a variable sensitivity (87.9%, 37.5%, and 35.7%, respectively) and an overall high specificity (> 95%).
rayyan-305021280	Increased Intracranial Pressure in the Setting of Multisystem Inflammatory Syndrome in Children, Associated With COVID-19	Feb			Pediatr Neurol	0887-8994 (Print) 0887-8994	115		48-49	Baccarella, A. and Linder, A. and Spencer, R. and Jonokuchi, A. J. and King, P. B. and Maldonado-Soto, A. and Boneparth, A. and Hooe, B. S. and Schweickert, A. J. and Carlin, R. F. and Kingery, F. and Vargas, W. S. and Sewell, T. B. and Silver, W. G.		eng
rayyan-305021281	Evaluating a SARS-CoV-2 screening strategy based on serological tests	Sep	Dec		Epidemiol Prev	1120-9763 (Print) 1120-9763	44	5	193-199	Baccini, M. and Mattei, A. and Rocco, E. and Vannucci, G. and Mealli, F.		eng			BACKGROUND: facing the SARS-CoV-2 epidemic requires intensive testing on the population to early identify and isolate infected subjects. Although RT-PCR is the most reliable technique to detect ongoing infections, serological tests are frequently proposed as tools in heterogeneous screening strategies. OBJECTIVES: to analyse the performance of a screening strategy proposed by the local government…
rayyan-305021282	Anaphylaxis and Rhabdomyolysis: A Presentation of a Pediatric Patient With COVID-19	2021			Clinical Pediatrics	1938-2707 0009-9228	60	4	202-204	Bach, M. and Lim, P. P. and Azok, J. and Ruda Wessell, K. and Desai, A. P. and Dirajlal-Fargo, S.	https://www.embase.com/search/results?subaction=viewrecord&id=L2010704646&from=export http://dx.doi.org/10.1177/0009922821999470	English
rayyan-305021283	Incidence and Outcomes of Pulmonary Embolism among Hospitalized COVID-19 Patients	Jul	18		Int J Environ Res Public Health	1661-7827 (Print) 1660-4601	18	14		Badr, O. I. and Alwafi, H. and Elrefaey, W. A. and Naser, A. Y. and Shabrawishi, M. and Alsairafi, Z. and Alsaleh, F. M.		eng			OBJECTIVES: Patients with COVID-19 may be at high risk for thrombotic complications due to excess inflammatory response and stasis of blood flow. This study aims to assess the incidence of pulmonary embolism among hospitalized patients with COVID-19, risk factors, and the impact on survival. METHODS: A retrospective case-control study was conducted at Al-Noor Specialist Hospital in Saudi Arabia b…
rayyan-305021284	Ovarian vein thrombosis as a first manifestation of COVID-19 infection	Nov			Radiol Case Rep	1930-0433 (Print) 1930-0433	16	11	3491-3493	Badrawi, N. and Abdulghaffar, S.		eng			Coronavirus disease 2019 (COVID-19) infection is associated with high risk of venous thromboembolic events mainly pulmonary embolism or deep venous thrombosis of the lower limbs. Ovarian vein thrombosis is a rare and serious condition usually seen in the immediate postpartum period and other conditions including pelvic inflammatory diseases, gynecological malignancies, hypercoagulable states, and…
rayyan-305021285	Disparities and Temporal Trends in COVID-19 Exposures and Mitigating Behaviors among Black and Hispanic Adults in an Urban Setting	2021			JAMA Network Open	2574-3805				Badri, S. and Sardá, V. and Moncada, J. S. and Merçon, M. and Rezai, K. and Weinstein, R. A. and Trick, W. E.	https://www.embase.com/search/results?subaction=viewrecord&id=L636088846&from=export http://dx.doi.org/10.1001/jamanetworkopen.2021.25187	English			Importance: COVID-19, caused by SARS-CoV-2 virus, has disproportionately affected Black and Hispanic communities in the US, which can be attributed to social factors including inconsistent public health messaging and suboptimal adoption of prevention efforts. Objectives: To identify behaviors and evaluate trends in COVID-19-mitigating practices in a predominantly Black and Hispanic population, to…
rayyan-305021286	The Challenges of ST-Elevation Myocardial Infarction in COVID-19 Patients	2021			Case Reports in Cardiology	2090-6412 2090-6404	2021			Bae, J. Y. and Hussein, K. I. and Howes, C. J. and Setaro, J. F.	https://www.embase.com/search/results?subaction=viewrecord&id=L2014353078&from=export http://dx.doi.org/10.1155/2021/9915650	English			By July 2021, the United States had over 34.4 million confirmed COVID-19 cases. Various cardiovascular manifestations of COVID-19 have been reported including ST-elevation myocardial infarction (STEMI), and there is concern that SARS-CoV-2 may be associated with a higher thrombus burden. We performed a retrospective chart review of 535 adult patients with COVID-19 admitted at Yale-New Haven Healt…
rayyan-305021287	Recent hydroxychloroquine use is not significantly associated with positive pcr results for sars-cov-2: A nationwide observational study in south korea	2021			Viruses	1999-4915	13	2		Bae, S. and Ghang, B. and Kim, Y. J. and Lim, J. S. and Yun, S. C. and Kim, Y. G. and Lee, S. O. and Kim, S. H.	https://www.embase.com/search/results?subaction=viewrecord&id=L2007172893&from=export http://dx.doi.org/10.3390/v13020329	English			Background: To evaluate the role of hydroxychloroquine (HCQ) as pre-exposure prophylaxis against coronavirus disease 2019 (COVID-19), we investigated the prevalence of positive test results for severe acute respiratory syndrome coronavirus 2 (SARS-CoV-2) testing according to recent HCQ use in patients who had been tested using nationwide health-insurance data of South Korea. Methods: All adults t…
rayyan-305021288	COVID toes: where do we stand with the current evidence?	Jan			Int J Infect Dis	1201-9712 (Print) 1201-9712	102		53-55	Baeck, M. and Herman, A.		eng			BACKGROUND: Numerous of cases of chilblains have been observed, mainly in young subjects with no or mild symptoms compatible with COVID-19. The pathophysiology of these lesions is still widely debated and an association with SARS-CoV-2 infection remains unconfirmed. OBJECTIVES: This paper focus on the unresolved issues about these COVID toes and in particular whether or not they are associated wi…
rayyan-305021289	Chilblains and COVID-19: can recent epidemiological data shed light on the aetiological debate?	2021			Clinical and Experimental Dermatology	1365-2230 0307-6938	46	4	759-762	Baeck, M. and Herman, A.	https://www.embase.com/search/results?subaction=viewrecord&id=L2010665980&from=export http://dx.doi.org/10.1111/ced.14586	English
rayyan-305021290	Comparison of computed tomography (CT) findings with RT-PCR in the diagnosis of COVID-19 in children	Jul			Pediatr Pulmonol	8755-6863 (Print) 1099-0496	56	7	1985-1991	Bağcı, Z. and Keçeli, A. M.		eng			AIM: This study aimed to compare chest computed tomography (CT) findings with reverse-transcription polymerase chain reaction (RT-PCR) test results in children with probable or definitive diagnosis of coronavirus disease 2019 (COVID-19). METHODS: In this retrospective archive study, pediatric patients who were followed up in the hospital with a possible or definitive diagnosis of COVID-19 and who…
rayyan-305021291	Risk of hospitalisation associated with infection with SARS-CoV-2 lineage B.1.1.7 in Denmark: an observational cohort study	2021			The Lancet. Infectious diseases	1474-4457				Bager, P. and Wohlfahrt, J. and Fonager, J. and Rasmussen, M. and Albertsen, M. and Michaelsen, T. Y. and Møller, C. H. and Ethelberg, S. and Legarth, R. and Button, M. S. F. and Gubbels, S. and Voldstedlund, M. and Mølbak, K. and Skov, R. L. and Fomsgaard, A. and Krause, T. G.	https://www.embase.com/search/results?subaction=viewrecord&id=L635461747&from=export http://dx.doi.org/10.1016/S1473-3099(21)00290-5	English			BACKGROUND: The more infectious SARS-CoV-2 lineage B.1.1.7 rapidly spread in Europe after December, 2020, and a concern that B.1.1.7 could cause more severe disease has been raised. Taking advantage of Denmark's high RT-PCR testing and whole genome sequencing capacities, we used national health register data to assess the risk of COVID-19 hospitalisation in individuals infected with B.1.1.7 compa…
rayyan-305021292	A Call to Action to Implement Effective COVID-19 Prevention and Screening of Individuals with Severe Intellectual Developmental and Autism Spectrum Disorders	2021			Journal of Autism and Developmental Disorders	1573-3432 0162-3257	51	7	2566-2568	Baghdadli, A. and Picot, M. C. and Miot, S. and Munir, K.	https://www.embase.com/search/results?subaction=viewrecord&id=L2006836068&from=export http://dx.doi.org/10.1007/s10803-020-04719-6	English
rayyan-305021293	Starting a regional collaborative research group for COVID-19 in pregnancy: the Southern Michigan experience	Nov	26		J Perinat Med	0300-5577	48	9	883-891	Bahado-Singh, R. and Hassan, S. S. and Szymanska, M. and Sokol, R. J.		eng			The outbreak of the SARS-CoV-2 elicited a surge in publications. Obstetric reports were with few exceptions characterized by small sample sizes with potentially limited generalizability. In this review, evidence suggests increased susceptibility to COVID-19 in pregnancy; common pregnancy comorbidities may help explain worse outcomes. While the risk of death is low, pregnancy may be associated wit…
rayyan-305021294	Kinetics of Viral Clearance and Antibody Production Across Age Groups in Children with Severe Acute Respiratory Syndrome Coronavirus 2 Infection	Dec			J Pediatr	0022-3476 (Print) 0022-3476	227		31-37.e1	Bahar, B. and Jacquot, C. and Mo, Y. D. and DeBiasi, R. L. and Campos, J. and Delaney, M.		eng			OBJECTIVES: To improve understanding of transition from viral infection to viral clearance, and antibody response in pediatric patients with severe acute respiratory syndrome coronavirus 2 (SARS-CoV-2) infection. STUDY DESIGN: This retrospective analysis of children tested for SARS-CoV-2 by reverse transcription (RT) polymerase chain reaction (PCR) and immunoglobulin G antibody at a quaternary-ca…
rayyan-305021295	CT abnormalities evocative of lung infection are associated with lower (18)F-FDG uptake in confirmed COVID-19 patients	Jan			Eur J Nucl Med Mol Imaging	1619-7070 (Print) 1619-7070	48	1	282-286	Bahloul, A. and Boursier, C. and Jeulin, H. and Imbert, L. and M and ry, D. and Karcher, G. and Marie, P. Y. and Verger, A.		eng			PURPOSE: CT signs that are evocative of lung COVID-19 infections have been extensively described, whereas (18)F-FDG-PET signs have not. Our current study aimed to identify specific COVID-19 (18)F-FDG-PET signs in patients that were (i) suspected to have a lung infection based on (18)F-FDG-PET/CT recorded during the COVID-19 outbreak and (ii) whose COVID-19 diagnosis was definitely established or …
rayyan-305021296	Coronavirus-disease-2019-induced antiphospholipid-like syndrome: a case report	Jul	29		J Med Case Rep	1752-1947	15	1	408	Bahramnezhad, F. and Ghorbani, B. and Ghaedrahamt, M. and Jamaati, H.		eng			BACKGROUND: This paper describes a case of antiphospholipid syndrome-like condition caused by coronavirus disease 2019. The medical community still faces many diagnostic and therapeutic challenges vis-à-vis coronavirus disease 2019. Ultimately, coronavirus disease 2019 is diagnosed on the basis of laboratory and radiological findings. Considering the high rate of mortality due to coagulation abno…
rayyan-305021297	Performance of Radiologists in Differentiating COVID-19 from Non-COVID-19 Viral Pneumonia at Chest CT	Aug			Radiology	0033-8419 (Print) 0033-8419	296	2	E46-e54	Bai, H. X. and Hsieh, B. and Xiong, Z. and Halsey, K. and Choi, J. W. and Tran, T. M. L. and Pan, I. and Shi, L. B. and Wang, D. C. and Mei, J. and Jiang, X. L. and Zeng, Q. H. and Egglin, T. K. and Hu, P. F. and Agarwal, S. and Xie, F. F. and Li, S. and Healey, T. and Atalay, M. K. and Liao, W. H.		eng			Background Despite its high sensitivity in diagnosing coronavirus disease 2019 (COVID-19) in a screening population, the chest CT appearance of COVID-19 pneumonia is thought to be nonspecific. Purpose To assess the performance of radiologists in the United States and China in differentiating COVID-19 from viral pneumonia at chest CT. Materials and Methods In this study, 219 patients with positive…
rayyan-305021298	Canadian society of clinical chemists (CSCC) interim consensus guidance for testing and reporting of SARS-CoV-2 serology	Dec			Clin Biochem	0009-9120 (Print) 0009-9120	86		1-7	Bailey, D. and Konforte, D. and Barakauskas, V. E. and Yip, P. M. and Kulasingam, V. and Abou El Hassan, M. and Beach, L. A. and Blasutig, I. M. and Catomeris, P. and Dooley, K. C. and Gong, Y. and Kavsak, P. and R and ell, E. W. and Robinson, J. L. and Shaw, J. and Taher, J. and White-Al Habeeb, N.		eng			Clinical laboratories across the world are working to validate and perform testing for SARS-CoV-2 antibodies. Herein, we present interim consensus guidance for Canadian clinical laboratories testing and reporting SARS-CoV-2 serology, with emphasis on the capabilities and limitations of these tests and recommendations for interpretative comments in an effort to achieve harmonized laboratory practi…
rayyan-305021299	Early postoperative outcomes among patients with delayed surgeries after preoperative positive test for SARS-CoV-2: A case-control study from a single institution	Mar			J Surg Oncol	0022-4790 (Print) 0022-4790	123	4	823-833	Baiocchi, G. and Aguiar, S., Jr. and Duprat, J. P. and Coimbra, F. J. F. and Makdissi, F. B. and Vartanian, J. G. and Zequi, S. C. and Gross, J. L. and Nakagawa, S. A. and Yazbek, G. and Diniz, T. P. and Gonçalves, B. T. and Zurstrassen, C. E. and Campos, Hgda and Joaquim, E. H. G. and França, E. Silva I. A. and Kowalski, L. P.		eng			BACKGROUND: There are limited data on surgical complications for patients that have delayed surgery after severe acute respiratory syndrome coronavirus 2 (SARS-CoV-2) infection. We aimed to analyze the surgical outcomes of patients submitted to surgery after recovery from SARS-CoV-2 infection. METHODS: Asymptomatic patients that had surgery delayed after preoperative reverse-transcription polymer…
rayyan-305021300	COVID-19 in the autopsy room-requirements, safety, recommendations and pathological findings	Mar			Forensic Sci Med Pathol	1547-769X (Print) 1547-769x	17	1	101-113	Baj, J. and Ciesielka, M. and Buszewicz, G. and Maciejewski, R. and Budzyńska, B. and Listos, P. and Teresiński, G.		eng			Modern technologies enable the exchange of information about the expansion of severe acute respiratory syndrome coronavirus 2 (SARS-CoV-2) infection and the continually increasing number of the coronavirus disease 2019 (COVID-19) cases almost in real time. The gravity of a current epidemiological situation is represented by the mortality rates, which are scrupulously updated daily. Performing aut…
rayyan-305021301	Persistent hiccup: A rare presentation of COVID-19	Mar			Respir Investig	2212-5345 (Print) 2212-5345	59	2	263-265	Bakheet, N. and Fouad, R. and Kassem, A. M. and Hussin, W. and El-Shazly, M.		eng			BACKGROUND: Hiccups are involuntary diaphragmatic muscle contractions with early glottis closure terminating inspiration. They are classified into two types: acute (<48 hours) and persistent (>48 hours). COVID-19 is the defining health crisis of our generation. Although there are common symptoms of the disease (e.g. fever, cough), several atypical presentations have appeared as the pandemic has e…
rayyan-305021302	Olfactory dysfunction in patients infected with 2019 novel coronavirus	2021			Iranian Journal of Otorhinolaryngology	2251-726X 2251-7251	33	3	163-171	Bakhshaee, M. and Barzegar-Amini, M. and Motedayen, Z. and Khojasteh-Taheri, R. and Rafiee, M. and Amini, M. and Layegh, P. and Hashemzadeh, K. and Omidvar, D. and Hwang, P. H. and Hosseinpoor, M.	https://www.embase.com/search/results?subaction=viewrecord&id=L2012412667&from=export http://dx.doi.org/10.22038/ijorl.2021.51614.2750	English			Introduction: The current study aimed at investigating the occurrence and features of olfactory dysfunction in patients with confirmed coronavirus disease 2019 (COVID-19) infection. Materials and Methods: Patients with laboratory and clinically confirmed COVID-19 infection were enrolled in this longitudinal study. They were managed in either the inpatient or outpatient setting. The demographic, c…
rayyan-305021303	Extractionless nucleic acid detection: a high capacity solution to COVID-19 testing	2021			Diagnostic Microbiology and Infectious Disease	1879-0070 0732-8893	101	2		Baksh, S. and Volodko, N. and Soucie, M. and Geier, S. B. and Diep, A. and Rozak, K. and Chan, T. Y. and Mustapha, J. and Lai, R. and Estey, M. and Verity, B. and Lee, M. C.	https://www.embase.com/search/results?subaction=viewrecord&id=L2013577060&from=export http://dx.doi.org/10.1016/j.diagmicrobio.2021.115458	English			We describe an extractionless real-time reverse transcriptase-PCR (rRT-PCR) protocol for SARS-CoV-2 nucleic acid detection using heat as an accurate cost-effective high-capacity solution to COVID-19 testing. We present the effect of temperature, transport media, rRT-PCR mastermixes and gene assays on SARS-CoV-2 gene amplification and limits of detection. Utilizing our heated methodology, our limi…
rayyan-305021304	Clinical and laboratory characteristics of symptomatic healthcare workers with suspected COVID-19: a prospective cohort study	Jul	22		Sci Rep	2045-2322	11	1	14977	Bal, A. and Brengel-Pesce, K. and Gaymard, A. and Quéromès, G. and Guibert, N. and Frobert, E. and Bouscambert, M. and Trabaud, M. A. and Allantaz-Frager, F. and Oriol, G. and Cheynet, V. and d'Aubarede, C. and Massardier-Pilonchery, A. and Buisson, M. and Lupo, J. and Pozzetto, B. and Poignard, P. and Lina, B. and Fassier, J. B. and Morfin, F. and Trouillet-Assant, S.		eng			A comprehensive clinical and microbiological assessments of COVID-19 in front-line healthcare workers (HCWs) is needed. Between April 10th and May 28th, 2020, 319 HCWs with acute illness were reviewed. In addition to SARS-CoV-2 RT-PCR screening, a multiplex molecular panel was used for testing other respiratory pathogens. For SARS-CoV-2 positive HCWs, the normalized viral load, viral culture, and…
rayyan-305021305	Evaluation of High-Throughput SARS-CoV-2 Serological Assays in a Longitudinal Cohort of Patients with Mild COVID-19: Clinical Sensitivity, Specificity, and Association with Virus Neutralization Test	Apr	29		Clin Chem	0009-9147 (Print) 0009-9147	67	5	742-752	Bal, A. and Pozzetto, B. and Trabaud, M. A. and Escuret, V. and Rabilloud, M. and Langlois-Jacques, C. and Paul, A. and Guibert, N. and D'Aubarède-Frieh, C. and Massardier-Pilonchery, A. and Fabien, N. and Goncalves, D. and Boibieux, A. and Morfin-Sherpa, F. and Pitiot, V. and Gueyffier, F. and Lina, B. and Fassier, J. B. and Trouillet-Assant, S.		eng			BACKGROUND: The association between SARS-CoV-2 commercial serological assays and virus neutralization test (VNT) has been poorly explored in mild patients with COVID-19. METHODS: 439 serum specimens were longitudinally collected from 76 healthcare workers with RT-PCR-confirmed COVID-19. The clinical sensitivity (determined weekly) of 9 commercial serological assays were evaluated. Clinical specif…
rayyan-305021306	Coronavirus Disease 2019 (COVID-19) in Children - What We Know So Far and What We Do Not	May	15		Indian Pediatr	0019-6061 (Print) 0019-6061	57	5	435-442	Balasubramanian, S. and Rao, N. M. and Goenka, A. and Roderick, M. and Ramanan, A. V.		eng			Pediatric coronavirus disease-19 (COVID-19) infection is relatively mild when compared to adults, and children are reported to have a better prognosis. Mortality in children appears rare. Clinical features of COVID-19 in children include fever and cough, but a large proportion of infected children appears to be asymptomatic and may contribute to transmission. It remains unclear why children and y…
rayyan-305021307	Deciphering the introduction and transmission of sars-cov-2 in the colombian amazon basin	2021			PLoS Neglected Tropical Diseases	1935-2735 1935-2727	15	4		Ballesteros, N. and Muñoz, M. and Patiño, L. H. and Hernández, C. and González-Casabianca, F. and Carroll, I. and Santos-Vega, M. and Cascante, J. and Angel, A. and Feged-Rivadeneira, A. and Palma-Cuero, M. and Flórez, C. and Gomez, S. and van de Guchte, A. and Khan, Z. and Dutta, J. and Obla, A. and Alshammary, H. A. and Gonzalez-Reiche, A. S. and Hern and ez, M. M. and Sordillo, E. M. and Simon…	https://www.embase.com/search/results?subaction=viewrecord&id=L2007135173&from=export http://dx.doi.org/10.1371/journal.pntd.0009327	English			Background The SARS-CoV-2 pandemic has forced health authorities across the world to take important decisions to curtail its spread. Genomic epidemiology has emerged as a valuable tool to understand introductions and spread of the virus in a specific geographic location. Methodology/Principal findings Here, we report the sequences of 59 SARS-CoV-2 samples from inhabitants of the Colombian Amazona…
rayyan-305021308	Contextualising evidence-based recommendations for the second wave of the COVID-19 pandemic in India	2021			The Lancet Infectious Diseases	1474-4457 1473-3099	21	7	905-907	Balsari, S. and Udwadia, Z. and Shaikh, A. and Ghafur, A. and Kataria, S.	https://www.embase.com/search/results?subaction=viewrecord&id=L2013201971&from=export http://dx.doi.org/10.1016/S1473-3099(21)00329-7	English
rayyan-305021309	Sample collection and transport strategies to enhance yield, accessibility, and biosafety of COVID-19 RT-PCR testing	Sep			J Med Microbiol	0022-2615	70	9		Banada, P. and Elson, D. and Daivaa, N. and Park, C. and Desind, S. and Montalvan, I. and Kwiatkowski, R. and Chakravorty, S. and All and , D. and Xie, Y. L.		eng			Introduction. Non-invasive sample collection and viral sterilizing buffers have independently enabled workflows for more widespread COVID-19 testing by reverse-transcriptase polymerase chain reaction (RT-PCR).Gap statement. The combined use of sterilizing buffers across non-invasive sample types to optimize sensitive, accessible, and biosafe sampling methods has not been directly and systematical…
rayyan-305021310	First case report of a successfully managed severe COVID-19 infection in Malawi	Dec			Malawi Med J	1995-7262 (Print) 1995-7262	32	4	226-228	B and a, N. P. and Hara, W. and Cocker, D. and Musasa, S. and Burke, R. M. and Brown, C. and Nyasulu, V. and M and alo, J. and Tembo, D. and Kachingwe, M. and Cornick, J. and Jambo, K. and Morton, B.		eng
rayyan-305021311	Use of Machine Learning and Artificial Intelligence to predict SARS-CoV-2 infection from Full Blood Counts in a population	Sep			Int Immunopharmacol	1567-5769 (Print) 1567-5769	86		106705	Banerjee, A. and Ray, S. and Vorselaars, B. and Kitson, J. and Mamalakis, M. and Weeks, S. and Baker, M. and Mackenzie, L. S.		eng			Since December 2019 the novel coronavirus SARS-CoV-2 has been identified as the cause of the pandemic COVID-19. Early symptoms overlap with other common conditions such as common cold and Influenza, making early screening and diagnosis are crucial goals for health practitioners. The aim of the study was to use machine learning (ML), an artificial neural network (ANN) and a simple statistical test…
rayyan-305021312	Inactivation of SARS-CoV-2 virus in saliva using a guanidium based transport medium suitable for RT-PCR diagnostic assays	2021			PLoS One	1932-6203	16	6	e0252687	Banik, S. and Saibire, K. and Suryavanshi, S. and Johns, G. and Chakravorty, S. and Kwiatkowski, R. and All and , D. and Banada, P. P.		eng			BACKGROUND: Upper respiratory samples used to test for SARS-CoV-2 virus may be infectious and present a hazard during transport and testing. A buffer with the ability to inactivate SARS-CoV-2 at the time of sample collection could simplify and expand testing for COVID-19 to non-conventional settings. METHODS: We evaluated a guanidium thiocyanate-based buffer, eNAT™ (Copan) as a possible transport…
rayyan-305021313	Multicenter analysis and a rapid screening model to predict early novel coronavirus pneumonia using a random forest algorithm	Jun	18		Medicine (Baltimore)	0025-7974 (Print) 0025-7974	100	24	e26279	Bao, S. and Pan, H. Y. and Zheng, W. and Wu, Q. Q. and Dai, Y. N. and Sun, N. N. and Hui, T. C. and Wu, W. H. and Huang, Y. C. and Chen, G. B. and Yin, Q. Q. and Wu, L. J. and Yan, R. and Wang, M. S. and Chen, M. J. and Zhang, J. J. and Yu, L. X. and Shi, J. C. and Fang, N. and Shen, Y. F. and Xie, X. S. and Ma, C. L. and Yu, W. J. and Tu, W. H. and Ju, B. and Huang, H. J. and Tong, Y. X. and Pan…		eng			Early determination of coronavirus disease 2019 (COVID-19) pneumonia from numerous suspected cases is critical for the early isolation and treatment of patients.The purpose of the study was to develop and validate a rapid screening model to predict early COVID-19 pneumonia from suspected cases using a random forest algorithm in China.A total of 914 initially suspected COVID-19 pneumonia in multip…
rayyan-305021314	919 Rates of seroprevalance of COVID-19 among pregnant patients in New York City	2021			American Journal of Obstetrics and Gynecology	1097-6868 0002-9378	224	2	S571	Baptiste, C. and Breslin, N. and Chong, A. and Vallese, F. and Costabile, B. K. and Fuchs, K. and Clarke, O. and Mancia, F. and Goffman, D. and Uhlemann, A. C. and Gyamfi-Bannerman, C.	https://www.embase.com/search/results?subaction=viewrecord&id=L2010870062&from=export http://dx.doi.org/10.1016/j.ajog.2020.12.944	English			Objective: Universal testing has shown that a proportion of asymptomatic pregnant women test positive for COVID-19 on RT-PCR. This study aimed to assess the seroprevalence of COVID-19. Study Design: This was a prospective cohort study of women presenting to L&amp;D at a single tertiary care center in NYC. Participants had universal RT-PCR testing for COVID-19 at delivery if not previously positiv…
rayyan-305021315	Lessons from applied large-scale pooling of 133,816 SARS-CoV-2 RT-PCR tests	2021			Science Translational Medicine	1946-6242 1946-6234	13	589		Barak, N. and Ami, R. B. and Sido, T. and Perri, A. and Shtoyer, A. and Rivkin, M. and Licht, T. and Peretz, A. and Magenheim, J. and Fogel, I. and Livneh, A. and Daitch, Y. and Djian, E. O. and Benedek, G. and Dor, Y. and Wolf, D. G. and Yassour, M.	https://www.embase.com/search/results?subaction=viewrecord&id=L2011874840&from=export http://dx.doi.org/10.1126/scitranslmed.abf2823	English			Pooling multiple swab samples before RNA extraction and real-Time reverse transcription polymerase chain reaction (RT-PCR) analysis has been proposed as a strategy to reduce costs and increase throughput of severe acute respiratory syndrome coronavirus 2 (SARS-CoV-2) tests. However, reports on practical large-scale group testing for SARS-CoV-2 have been scant. Key open questions concern reduced s…
rayyan-305021316	Lessons from applied large-scale pooling of 133,816 SARS-CoV-2 RT-PCR tests	Apr	14		Sci Transl Med	1946-6234 (Print) 1946-6234	13	589		Barak, N. and Ben-Ami, R. and Sido, T. and Perri, A. and Shtoyer, A. and Rivkin, M. and Licht, T. and Peretz, A. and Magenheim, J. and Fogel, I. and Livneh, A. and Daitch, Y. and Oiknine-Djian, E. and Benedek, G. and Dor, Y. and Wolf, D. G. and Yassour, M.		eng			Pooling multiple swab samples before RNA extraction and real-time reverse transcription polymerase chain reaction (RT-PCR) analysis has been proposed as a strategy to reduce costs and increase throughput of severe acute respiratory syndrome coronavirus 2 (SARS-CoV-2) tests. However, reports on practical large-scale group testing for SARS-CoV-2 have been scant. Key open questions concern reduced s…
rayyan-305021317	Pooled Saliva Specimens for SARS-CoV-2 Testing	Feb	18		J Clin Microbiol	0095-1137 (Print) 0095-1137	59	3		Barat, B. and Das, S. and De Giorgi, V. and Henderson, D. K. and Kopka, S. and Lau, A. F. and Miller, T. and Moriarty, T. and Palmore, T. N. and Sawney, S. and Spalding, C. and Tanjutco, P. and Wortmann, G. and Zelazny, A. M. and Frank, K. M.		eng			We evaluated saliva (SAL) specimens for SARS-CoV-2 reverse transcriptase PCR (RT-PCR) testing by comparison of 459 prospectively paired nasopharyngeal (NP) or midturbinate (MT) swabs from 449 individuals with the aim of using saliva for asymptomatic screening. Samples were collected in a drive-through car line for symptomatic individuals (n = 380) and in the emergency department (ED) (n = 69). Th…
rayyan-305021318	Rebooting atrial fibrillation ablation in the COVID-19 pandemic	2021			Journal of Interventional Cardiac Electrophysiology	1572-8595 1383-875X				Barbhaiya, C. R. and Wadhwani, L. and Manmadhan, A. and Selim, A. and Knotts, R. J. and Kushnir, A. and Spinelli, M. and Jankelson, L. and Bernstein, S. and Park, D. and Holmes, D. and Aizer, A. and Chinitz, L. A.	https://www.embase.com/search/results?subaction=viewrecord&id=L2010374186&from=export http://dx.doi.org/10.1007/s10840-021-00952-w	English			Purpose: Catheter ablation procedures for atrial fibrillation (AF) were significantly curtailed during the peak of coronavirus disease 2019 (COVID-19) pandemic to conserve healthcare resources and limit exposure. There is little data regarding peri-procedural outcomes of medical procedures during the COVID-19 pandemic. We enacted protocols to safely reboot AF ablation while limiting healthcare re…
rayyan-305021319	COVID-19 pneumonia in the emergency department: correlation of initial chest CT findings with short-term outcome	Dec			Emerg Radiol	1070-3004 (Print) 1070-3004	27	6	691-699	Barbosa, C. S. and Chaves, Gwog and de Oliveira, C. V. and Bachion, G. H. and Chi, C. K. and Cerri, G. G. and Lima, T. C. and Lee, H. J.		eng			PURPOSE: Evaluate chest computed tomography (CT) findings of laboratory-confirmed Coronavirus Disease 2019 (COVID-19) cases and correlate it with clinical and laboratorial signs of severe disease and short-term outcome. METHODS: Chest CTs of 61 consecutive cases of COVID-19 disease that attended in our emergency department (ED) were reviewed. Three groups of patients classified according to the s…
rayyan-305021320	Assessment and management of asymptomatic COVID-19 infection: A systematic review	May	Jun		Travel Med Infect Dis	1477-8939 (Print) 1477-8939	41		102058	Barboza, J. J. and Chambergo-Michilot, D. and Velasquez-Sotomayor, M. and Silva-Rengifo, C. and Diaz-Arocutipa, C. and Caballero-Alvarado, J. and Garcia-Solorzano, F. O. and Alarcon-Ruiz, C. A. and Albitres-Flores, L. and Malaga, G. and Schlagenhauf, P. and Rodriguez-Morales, A. J.		eng			BACKGROUND: COVID-19 can be asymptomatic in a substantial proportion of patients. The assessment and management of these patients constitute a key element to stop dissemination. AIM: To describe the assessment and treatment of asymptomatic infection in patients with a confirmed diagnosis of COVID-19. METHODS: We searched five databases and search engines for preprints/preproofs, up to August 22, …
rayyan-305021321	Hydrogel particles improve detection of SARS-CoV-2 RNA from multiple sample types	Dec	30		Sci Rep	2045-2322	10	1	22425	Barclay, R. A. and Akhrymuk, I. and Patnaik, A. and Callahan, V. and Lehman, C. and Andersen, P. and Barbero, R. and Barksdale, S. and Dunlap, R. and Goldfarb, D. and Jones-Roe, T. and Kelly, R. and Kim, B. and Miao, S. and Munns, A. and Munns, D. and Patel, S. and Porter, E. and Ramsey, R. and Sahoo, S. and Swahn, O. and Warsh, J. and Kehn-Hall, K. and Lepene, B.		eng			Here we present a rapid and versatile method for capturing and concentrating SARS-CoV-2 from contrived transport medium and saliva samples using affinity-capture magnetic hydrogel particles. We demonstrate that the method concentrates virus from 1 mL samples prior to RNA extraction, substantially improving detection of virus using real-time RT-PCR across a range of viral titers (100-1,000,000 vir…
rayyan-305021322	Chembio DPP COVID-19 IgM/IgG Serological Testing: Laboratory Validation, Guidelines, and Recommendations	Nov	1		Clin Lab	1433-6510 (Print) 1433-6510	66	11		Bardarov, S. and Cesare, J. and Kopolovich, H. and Otterbeck, P. and LaBarbera, M. and Nfonoyim, J. and Salhany, R. and Rotatori, F. and Mantello, G.		eng			BACKGROUND: On January 30, 2020, WHO declared COVID-19 a pandemic. In this article we describe our experience at Richmond University Medical Center with Chembio serological IgM, IgG testing. METHODS: In this prospective cohort study of patients and hospital employees, we utilized Chembio COVID-19 IgM/IgG serological testing in addition to Cepheid RT-PCR analysis. RESULTS: We evaluated the perform…
rayyan-305021323	Abdominal CT in COVID-19 patients: incidence, indications, and findings	Mar			Abdom Radiol (NY)	2366-004X (Print)	46	3	1256-1262	Barkmeier, D. T. and Stein, E. B. and Bojicic, K. and Otemuyiwa, B. and Vummidi, D. and Chughtai, A. and Ellis, J. H.		eng			PURPOSE: The purpose of this study was to evaluate the frequency, indications, and findings of abdominal CTs ordered in the initial evaluation of patients who had a positive COVID-19 test performed in our institution. METHODS: Retrospective chart review was performed on all patients who had a positive test for COVID-19 performed at a single quaternary care center from 1/20/2020 through 5/8/2020. …
rayyan-305021324	Spike vs nucleocapsid SARS-CoV-2 antigen detection: application in nasopharyngeal swab specimens	May			Anal Bioanal Chem	1618-2642 (Print) 1618-2642	413	13	3501-3510	Barlev-Gross, M. and Weiss, S. and Ben-Shmuel, A. and Sittner, A. and Eden, K. and Mazuz, N. and Glinert, I. and Bar-David, E. and Puni, R. and Amit, S. and Kriger, O. and Schuster, O. and Alcalay, R. and Makdasi, E. and Epstein, E. and Noy-Porat, T. and Rosenfeld, R. and Achdout, H. and Mazor, O. and Israely, T. and Levy, H. and Mechaly, A.		eng			Public health experts emphasize the need for quick, point-of-care SARS-CoV-2 detection as an effective strategy for controlling virus spread. To this end, many "antigen" detection devices were developed and commercialized. These devices are mostly based on detecting SARS-CoV-2's nucleocapsid protein. Recently, alerts issued by both the FDA and the CDC raised concerns regarding the devices' tenden…
rayyan-305021325	To Curb the Impact of COVID-19 on the Provision of Cancer Care, What Role Will Rapid Antigen Testing Play?	2021			Clinical Oncology	1433-2981 0936-6555	33	3	e193	Barnes, O.	https://www.embase.com/search/results?subaction=viewrecord&id=L2010034014&from=export http://dx.doi.org/10.1016/j.clon.2020.11.001	English
rayyan-305021326	Prevalence of Covid-19 Infection and Subsequent Cohorting in a Residential Substance Use Treatment Program in Boston, MA	Sep	Oct		J Addict Med	1932-0620 (Print) 1932-0620	14	5	e261-e263	Barocas, J. A. and Blackstone, E. and Bouton, T. C. and Kimmel, S. D. and Caputo, A. and Porter, S. J. and Walley, A. Y.		eng			OBJECTIVES: The global pandemic of coronavirus disease 2019 (Covid-19) may disproportionately affect persons in congregate settings, including those in residential substance use treatment facilities. To limit the spread of SARS-CoV-2 through congregate settings, universal testing may be necessary. We aimed to determine the point prevalence of SARS-CoV-2 in a residential treatment program setting …
rayyan-305021327	Frequency of serological non-responders and false-negative RT-PCR results in SARS-CoV-2 testing: a population-based study	Aug	31		Clin Chem Lab Med	1434-6621	58	12	2131-2140	Baron, R. C. and Risch, L. and Weber, M. and Thiel, S. and Grossmann, K. and Wohlwend, N. and Lung, T. and Hillmann, D. and Ritzler, M. and Bigler, S. and Egli, K. and Ferrara, F. and Bodmer, T. and Imperiali, M. and Heer, S. and Renz, H. and Flatz, L. and Kohler, P. and Vernazza, P. and Kahlert, C. R. and Paprotny, M. and Risch, M.		eng			Objectives The sensitivity of molecular and serological methods for COVID-19 testing in an epidemiological setting is not well described. The aim of the study was to determine the frequency of negative RT-PCR results at first clinical presentation as well as negative serological results after a follow-up of at least 3 weeks. Methods Among all patients seen for suspected COVID-19 in Liechtenstein …
rayyan-305021328	Analytical Sensitivity and Specificity of Two RT-qPCR Protocols for SARS-CoV-2 Detection Performed in an Automated Workflow	Oct	12		Genes (Basel)	2073-4425	11	10		Barra, G. B. and Santa Rita, T. H. and Mesquita, P. G. and Jácomo, R. H. and Nery, L. F. A.		eng			WHO declared the novel coronavirus (COVID-19) outbreak a global pandemic on 11 March 2020. The establishment of standardized RT-qPCR protocols for respiratory secretions testing, as well as sharing of specimens, data, and information became critical. Here, we investigate the analytical performance of two interim RT-qPCR protocols (Charité and Centers for Disease Control (CDC)) for the qualitative…
rayyan-305021329	Overcoming Supply Shortage for SARS-CoV-2 Detection by RT-qPCR	Jan	13		Genes (Basel)	2073-4425	12	1		Barra, G. B. and Santa Rita, T. H. and Mesquita, P. G. and Jácomo, R. H. and Nery, L. F. A.		eng			In February 2020, our laboratory started to offer a RT-qPCR assay for the qualitative detection of severe acute respiratory syndrome coronavirus 2. A few months after the assay was released to our patients, some materials, reagents, and equipment became in short supply. Alternative protocols were necessary in order to avoid stopping testing to the population. However, the suitability of these alt…
rayyan-305021330	Diagnosing the novel SARS-CoV-2 by quantitative RT-PCR: variations and opportunities	Dec			J Mol Med (Berl)	0946-2716 (Print) 0946-2716	98	12	1727-1736	Barreto, H. G. and de Pádua Milagres, F. A. and de Araújo, G. C. and Daúde, M. M. and Benedito, V. A.		eng			The world is currently facing a novel viral pandemic (SARS-CoV-2), and large-scale testing is central to decision-making for the design of effective policies and control strategies to minimize its impact on the global population. However, testing for the presence of the virus is a major bottleneck in tracking the spreading of the disease. Given its adaptability regarding the nucleotide sequence o…
rayyan-305021331	Forensic evaluation of two nucleic acid extraction systems and validation of a RT-qPCR protocol for identification of SARS-CoV-2 in post-mortem nasopharyngeal swabs	2021			Forensic Science International	1872-6283 0379-0738	323			Barrio, P. A. and Fernández-Rodríguez, A. and Martín, P. and Fernández, C. and Fernández, L. and Alonso, A.	https://www.embase.com/search/results?subaction=viewrecord&id=L2011680137&from=export http://dx.doi.org/10.1016/j.forsciint.2021.110775	English			The COVID-19 outbreak has represented a challenge for the international scientific community and particularly for forensic sciences. The lack of Coronavirus post-mortem testing led the National Institute of Toxicology and Forensic Sciences (INTCF) from Spain to verify the performance and utility of a quantitative reverse transcription PCR (RT-qPCR) clinical diagnosis protocol for SARS-CoV-2 detec…
rayyan-305021332	Screening and confirmatory testing for sars-cov-2 antibodies: Comparison of health and non-health workers in a nationwide healthcare organization in central Europe	2021			Journal of Clinical Medicine	2077-0383	10	9		Bartko, J. and Zehetmayer, S. and Weseslindtner, L. and Stiasny, K. and Schloegl, A. and Forjan, E. and Zwettler, E. and Krauter, A. and Keil, F. and Sédille-Mostafaie, N.	https://www.embase.com/search/results?subaction=viewrecord&id=L2007046667&from=export http://dx.doi.org/10.3390/jcm10091909	English			Despite being located close to the European epicenter of the COVID-19 pandemic in Italy, Austria has managed to control the first wave. In Austria, the largest health insurance fund covers 7 million people and has 12,000 employees, including 3700 healthcare workers (HCW). For patient and staff safety, transmission control measures were implemented and mass testing of employees for SARS-CoV-2 anti…
rayyan-305021333	COVID-19 autopsies, Oklahoma, USA	2020			American Journal of Clinical Pathology	1943-7722 0002-9173	153	6	725-733	Barton, L. M. and Duval, E. J. and Stroberg, E. and Ghosh, S. and Mukhopadhyay, S.	https://www.embase.com/search/results?subaction=viewrecord&id=L2011260042&from=export http://dx.doi.org/10.1093/AJCP/AQAA062	English			Objectives: To report the methods and findings of two complete autopsies of severe acute respiratory syndrome coronavirus 2 (SARS-CoV-2) positive individuals who died in Oklahoma (United States) in March 2020. Methods: Complete postmortem examinations were performed according to standard procedures in a negativepressure autopsy suite/isolation room using personal protective equipment, including N…
rayyan-305021334	Use of a simplified sample processing step without RNA extraction for direct SARS-CoV-2 RT-PCR detection	Nov			J Clin Virol	1386-6532 (Print) 1386-6532	132		104587	Barza, R. and Patel, P. and Sabatini, L. and Singh, K.		eng			The severe acute respiratory syndrome coronavirus (SARS-CoV-2) pandemic has resulted in significant shortages of RT-PCR testing supplies including RNA extraction kits. The goal of our study was to determine if a simplified heat-RNA release method would provide comparable detection of SARS-CoV-2 without the need for nucleic acid extraction. RT-PCR results using the ChromaCode HDPCR™ SARS-CoV-2 wer…
rayyan-305021335	Development and Implementation of a COVID-19 Respiratory Diagnostic Center	Sep			Ann Fam Med	1544-1709 (Print) 1544-1709	18	5	464	Barzin, A. and Wohl, D. A. and Daaleman, T. P.		eng
rayyan-305021336	Performance evaluation of Truenat™ Beta CoV & Truenat™ SARS-CoV-2 point-of-care assays for coronavirus disease 2019	Jan	&	Feb	Indian J Med Res	0971-5916 (Print) 0971-5916	153	1	144-150	Basawarajappa, S. G. and Rangaiah, A. and Padukone, S. and Yadav, P. D. and Gupta, N. and Shankar, S. M.		eng			BACKGROUND & OBJECTIVES: The rapid diagnosis of coronavirus disease 2019 (COVID-19) is a significant step towards the containment of the virus. The surge of COVID-19 cases in India and across the globe necessitates a rapid and sensitive molecular assay. Rapid point-of-care (PoC) assays (Truenat Beta CoV and Truenat SARS-CoV-2 assays) for the diagnosis of COVID-19 have been developed which are exp…
rayyan-305021337	The Association of Age, Sex, and RT-PCR Results with the Lymphocyte and Neutrophil Counts in SARS-CoV-2 Infection: A Cross-sectional Analysis of 1450 Iranian Patients with COVID-19	Apr	17		Iran J Allergy Asthma Immunol	1735-1502	20	2	129-139	Bashash, D. and Abolghasemi, H. and Naseri, P. and Cheraghali, A. M. and Soltanpoor, M. J. and Imani Fooladi, A. A.		eng			Containment of pandemic infections mainly depends on prompt identification of carriers, achievable through strict surveillance and truthful diagnostic testing. Although molecular identification of severe acute respiratory syndrome coronavirus 2 (SARS-CoV-2) is the gold standard method, its low sensitivity and long turnaround time are among major concerns. In this retrospective single-center study…
rayyan-305021338	Follow-up of renal transplant recipients after acute COVID-19—A prospective cohort single-center study	2021			Immunity, Inflammation and Disease	2050-4527				Basic-Jukic, N. and Juric, I. and Furic-Cunko, V. and Katalinic, L. and Radic, J. and Bosnjak, Z. and Jelakovic, B. and Kastelan, Z.	https://www.embase.com/search/results?subaction=viewrecord&id=L2013499934&from=export http://dx.doi.org/10.1002/iid3.509	English			Introduction: Although most patients recover within several weeks after acute COVID-19, some of them develop long-lasting clinical symptoms. Renal transplant recipients have an increased mortality risk from COVID-19. We aimed to describe complications occurring after COVID-19 in this group of patients. Methods: A prospective single-center cohort study was conducted at University Hospital Centre Z…
rayyan-305021339	Diagnostic Performance of Ag-RDTs and NAAT for SARS-CoV2 Identification in Symptomatic Patients in Catalonia	May	14		Viruses	1999-4915	13	5		Basile, L. and Guadalupe-Fernández, V. and Valdivia Guijarro, M. and Martinez Mateo, A. and Ciruela Navas, P. and Mendioroz Peña, J. and The Epidemiological Surveillance Network Of, Catalonia		eng			The use of rapid antigenic tests (Ag-RDTs) to diagnose a SARS-CoV-2 infection has become a common practice recently. This study aimed to evaluate performance of Abbott Panbio(TM) Ag-RDTs with regard to nucleic acid amplification testing (NAAT) in the early stages of the disease. A cohort of 149,026 infected symptomatic patients, reported in Catalonia from November 2020 to January 2021, was select…
rayyan-305021340	Microfluidic devices for detection of RNA viruses	Jan			Rev Med Virol	1052-9276 (Print) 1052-9276	31	1	1-11	Basiri, A. and Heidari, A. and Nadi, M. F. and Fallahy, M. T. P. and Nezamabadi, S. S. and Sedighi, M. and Saghazadeh, A. and Rezaei, N.		eng			There is a long way to go before the coronavirus disease 2019 (Covid-19) outbreak comes under control. qRT-PCR is currently used for the detection of severe acute respiratory syndrome coronavirus 2 (SARS-CoV-2), the causative agent of Covid-19, but it is expensive, time-consuming, and not as sensitive as it should be. Finding a rapid, easy-to-use, and cheap diagnostic method is necessary to help …
rayyan-305021341	SARS-CoV-2 RNA identification in nasopharyngeal swabs: issues in pre-analytics	Aug	27		Clin Chem Lab Med	1434-6621	58	9	1579-1586	Basso, D. and Aita, A. and Navaglia, F. and Franchin, E. and Fioretto, P. and Moz, S. and Bozzato, D. and Zambon, C. F. and Martin, B. and Dal Prà, C. and Crisanti, A. and Plebani, M.		eng			OBJECTIVES: The direct identification of SARS-CoV-2 RNA in nasopharyngeal swabs is recommended for diagnosing the novel COVID-19 disease. Pre-analytical determinants, such as sampling procedures, time and temperature storage conditions, might impact on the end result. Our aim was to evaluate the effects of sampling procedures, time and temperature of the primary nasopharyngeal swabs storage on re…
rayyan-305021342	Diagnostic Laboratory Tests for COVID-19 in US: Methodology and Performance	Jul	20		Res Sq					Bastola, M. M. and Locatis, C. and Fontelo, P.		eng			Background: COVID-19 is a global pandemic caused by a new coronavirus strain. Innovative tests have been developed to diagnose and characterize the spread of COVID-19. Only a few studies have reported the diagnostic value of currently available tests. The diagnostic performance of the tests is a major concern after the recent resurgence in COVID-19. Methods: Published papers and FDA data on the c…
rayyan-305021343	SARS-CoV-2 infection in HIV patients: We anticipated a worse scenario	2020			Journal of the International AIDS Society	1758-2652	23			Bastos, L. and Pocinho, S. and MacHado, A. and Guerreiro, G. and Domingos, J. and Mir and a, C. and Goncalves, E. and Fonseca, C. and Mansinho, K.	https://www.embase.com/search/results?subaction=viewrecord&id=L634125957&from=export http://dx.doi.org/10.1002/jia2.25616	English			Background: The immune suppression and deregulation associated with HIV infection anticipated a clinical and prognostic outcome facing SARS-CoV-2 co-infection. According to the current literature, is still uncertain whether patients with HIV infection have greater morbidity or mortality in the course of COVID-19. Materials and methods: Demographic, epidemiological, clinical, laboratorial and ther…
rayyan-305021344	Virolactia in an Asymptomatic Mother with COVID-19	Aug			Breastfeed Med	1556-8253	15	8	488-491	Bastug, A. and Hanifehnezhad, A. and Tayman, C. and Ozkul, A. and Ozbay, O. and Kazancioglu, S. and Bodur, H.		eng			Background: Limited data are available on the perinatal and postnatal transmission of novel coronavirus disease 2019 (COVID-19). The Centers for Disease Control and Prevention (CDC) and World Health Organization (WHO) recommended breastfeeding with necessary precautions to mothers with COVID-19. Case Presentation: A 20-year-old pregnant woman with no symptoms of COVID-19 presented to the hospital…
rayyan-305021345	Performance of Abbott ID Now COVID-19 Rapid Nucleic Acid Amplification Test Using Nasopharyngeal Swabs Transported in Viral Transport Media and Dry Nasal Swabs in a New York City Academic Institution	Jul	23		J Clin Microbiol	0095-1137 (Print) 0095-1137	58	8		Basu, A. and Zinger, T. and Inglima, K. and Woo, K. M. and Atie, O. and Yurasits, L. and See, B. and Aguero-Rosenfeld, M. E.		eng			The recent emergence of the severe acute respiratory syndrome coronavirus 2 (SARS-CoV-2) pandemic has posed formidable challenges for clinical laboratories seeking reliable laboratory diagnostic confirmation. The swift advance of the crisis in the United States has led to Emergency Use Authorization (EUA) facilitating the availability of molecular diagnostic assays without the more rigorous exami…
rayyan-305021346	Evaluation of extraction and amplification assays for the detection of SARS-CoV-2 at Auckland Hospital laboratory during the COVID-19 outbreak in New Zealand	Mar			J Virol Methods	0166-0934 (Print) 0166-0934	289		114042	Basu, I. and Nagappan, R. and Fox-Lewis, S. and Muttaiyah, S. and McAuliffe, G.		eng			Utilising diverse molecular platforms has formed a solid foundation in New Zealand's COVID-19 response. We evaluated multiple extraction and PCR assays for the detection of SARS-CoV-2. We included 65 positive samples which were run on the Panther Fusion using a laboratory developed test (LDT, E gene target). Where viral RNA was extracted by MagNA Pure (MP) 96 extraction platform or EpMotion 5075/…
rayyan-305021347	High SARS-CoV-2 IgG/IGM seroprevalence in asymptomatic Congolese in Brazzaville, the Republic of Congo	May			Int J Infect Dis	1201-9712 (Print) 1201-9712	106		3-7	Batchi-Bouyou, A. L. and Lobaloba Ingoba, L. and Ndounga, M. and Vouvoungui, J. C. and Mfoutou Mapanguy, C. C. and Boumpoutou, K. R. and Ntoumi, F.		eng			INTRODUCTION: The Republic of the Congo detected its first case of coronavirus disease 2019 (COVID-19) on March 14, 2020, and within several weeks, the country had introduced protective measures that were still in force in July 2020. Over the course of time, the progression in the number of clinical cases has appeared to be lower than expected, although reverse transcription polymerase chain reac…
rayyan-305021348	A comparative evaluation between the Abbott Panbio™ COVID-19 IgG/IgM rapid test device and Abbott Architect™ SARS CoV-2 IgG assay	Nov			J Clin Virol	1386-6532 (Print) 1386-6532	132		104645	Batra, R. and Olivieri, L. G. and Rubin, D. and Vallari, A. and Pearce, S. and Olivo, A. and Prostko, J. and Nebbia, G. and Douthwaite, S. and Rodgers, M. and Cloherty, G.		eng			INTRODUCTION: Antibodies to SARS-CoV-2 serve as critical diagnostic markers for determining how broadly the COVID-19 pandemic has spread, confirming patient recovery, monitoring potential long-term effects of infection, and evaluating potential protection from reinfection. As new antibody tests become available, it is important to evaluate their performance and utility. The aim of this study was …
rayyan-305021349	Severe acute respiratory Syndrome-Coronavirus-2: Can it be detected in the retina?	2021			PLoS One	1932-6203	16	5	e0251682	Bayyoud, T. and Iftner, A. and Iftner, T. and Bartz-Schmidt, K. U. and Ziemssen, F. and Bösmüller, H. and Fend, F. and Rohrbach, J. M. and Ueffing, M. and Schindler, M. and Thaler, S.		eng			BACKGROUND/OBJECTIVES: The systemic organ involvement of SARS-CoV-2 needs to be thoroughly investigated including the possibility of an ocular reservoir in humans. To examine retinal tissues and vitreous for histopathology and SARS-CoV-2 presence with regard to possible effects on the human retina and/ or vitreous. We performed histopathological analyses and quantitative (q)RT-PCR-testing for SAR…
rayyan-305021350	Rapid COVID-19 testing: Speed, quality and cost. Can you have all three?	Sep			Clin Biochem	0009-9120 (Print) 0009-9120	95		13-14	Beach, L. A. and Fung, A. W. S. and Knauer, M. J. and Shaw, J. L. V. and Taher, J.		eng			Key messages.
rayyan-305021351	[Point-of-care testing: place of France in the world National survey in healthcare establisments in 2019]	Aug	1		Ann Biol Clin (Paris)	0003-3898	78	4	363-382	Beauvieux, M. C. and Bost, E. and Castaing-Mouhica, G. and Terral, C. and Berthon, N. and Martinel, I. and Chauzit, E.		fre			The point-of-care tests (POCT) are subject to accreditation. A national inventory survey provides a synthesis of knowledge. The survey distributed 31 questions in 2019. 147 responses were received (75% biologists, 49% CHU, 42% CHG). Only 20.41% are accredited ISO22870, the majority for <50% of the medical departments; 70% say they are going there at the end of 2019 or in 2020. The maps are unknow…
rayyan-305021352	Comparison of the Quidel Sofia SARS FIA Test to the Hologic Aptima SARS-CoV-2 TMA Test for Diagnosis of COVID-19 in Symptomatic Outpatients	Jan	21		J Clin Microbiol	0095-1137 (Print) 0095-1137	59	2		Beck, E. T. and Paar, W. and Fojut, L. and Serwe, J. and Jahnke, R. R.		eng			The Quidel Sofia severe acute respiratory syndrome (SARS) fluorescent immunoassay (FIA) test (SOFIA) is a rapid antigen immunoassay for the detection of SARS coronavirus 2 (SARS-CoV-2) proteins from nasal or nasopharyngeal swab specimens. The purpose of this study was to compare the results of the SOFIA test to those of the Hologic Aptima SARS-CoV-2 TMA test (APTIMA TMA), a high-throughput molecu…
rayyan-305021353	Implementation of an in-house real-time reverse transcription-PCR assay to detect the emerging SARS-CoV-2 N501Y variants	2021			Journal of Clinical Virology	1873-5967 1386-6532	140			Bedotto, M. and Fournier, P. E. and Houhamdi, L. and Colson, P. and Raoult, D.	https://www.embase.com/search/results?subaction=viewrecord&id=L2012109799&from=export http://dx.doi.org/10.1016/j.jcv.2021.104868	English
rayyan-305021354	Rapid Point-of-Care COVID-19 Diagnosis with a Gold-Nanoarchitecture-Assisted Laser-Scribed Graphene Biosensor	Jun	22		Anal Chem	0003-2700 (Print) 0003-2700	93	24	8585-8594	Beduk, T. and Beduk, D. and de Oliveira Filho, J. I. and Zihnioglu, F. and Cicek, C. and Sertoz, R. and Arda, B. and Goksel, T. and Turhan, K. and Salama, K. N. and Timur, S.		eng			The global pandemic caused by the severe acute respiratory syndrome coronavirus 2 (SARS-CoV-2) virus has revealed the urgent need for accurate, rapid, and affordable diagnostic tests for epidemic understanding and management by monitoring the population worldwide. Though current diagnostic methods including real-time polymerase chain reaction (RT-PCR) provide sensitive detection of SARS-CoV-2, th…
rayyan-305021355	Covid-19: testing times	Apr	8		Bmj	0959-8138	369		m1403	Beeching, N. J. and Fletcher, T. E. and Beadsworth, M. B. J.		eng
rayyan-305021356	Rapid Large-Scale COVID-19 Testing During Shortages	Jul	8		Diagnostics (Basel)	2075-4418 (Print) 2075-4418	10	7		Beetz, C. and Skrahina, V. and Förster, T. M. and Gaber, H. and Paul, J. J. and Curado, F. and Rolfs, A. and Bauer, P. and Schäfer, S. and Weckesser, V. and Lieu, V. and Radefeldt, M. and Pöppel, C. and Krake, S. and K and aswamy, K. K. and Bruesehafer, K. and Vogel, F.		eng			The Coronavirus disease 2019 (COVID-19) pandemic caused by the Severe Acute Respiratory Syndrome Coronavirus-2 (SARS-CoV-2) has resulted in economic and social lockdowns in most countries all over the globe. Early identification of infected individuals is regarded as one of the most important prerequisites for fighting the pandemic and for returning to a 'New Normal'. Large-scale testing is there…
rayyan-305021357	POS-563 PREVALENCE OF COVID 19 IN A HOSPITAL HEMODIALYSIS UNIT	2021			Kidney International Reports	2468-0249	6	4	S248	Begoña Boldoba, N. and Gaitán Tocora, D. G. and Zapata, A. P. and Guzmán Vásquez, M. and Álamo Caballero, C. and Rodriguez Palomares, J. R. and Pérez del Valle, K. M. and Sánchez Heras, M. and Basterrechea Sanz, M. A. and Arriba de la Fuente, G.	https://www.embase.com/search/results?subaction=viewrecord&id=L2011685163&from=export http://dx.doi.org/10.1016/j.ekir.2021.03.592	English			Introduction: Hemodialysis patients are at increased risk for COVID-19 (SARS-CoV2 infection) and to present severe cases due to their special clinic and epidemiological characteristics. The aim is to describe the experience of a hospital Hemodialysis Unit during the COVID 19 pandemic. Methods: We report the experience of a Hemodialysis Unit by a retrospective study, We analyzed 62 patients in a h…
rayyan-305021358	Recent biotechnological tools for diagnosis of corona virus disease: A review	Jan			Biotechnol Prog	1520-6033	37	1	e3078	Behera, B. C. and Mishra, R. R. and Thatoi, H.		eng			Recently, a corona virus disease (COVID-19) caused by a novel corona virus (sevier acute respiratory syndrome corona virus 2; SARS-CoV-2), rapidly spread throughout the world. It has been resulted an unprecedented public health crisis and has become a global threat. WHO declared it as a pandemic due to rapid transmission and severity of the disease. According to WHO, as of 22nd of August 2020, th…
rayyan-305021359	Coronavirus disease 2019 (COVID-19) pneumonia incidentally detected on coronary CT angiogram: a do-not-miss diagnosis	Dec			Emerg Radiol	1070-3004 (Print) 1070-3004	27	6	721-726	Behzad, S. and Velez, E. and Najafi, M. H. and Gholamrezanezhad, A.		eng			Coronary CT angiograms are commonly performed for the evaluation of coronary artery disease and coronary arterial anatomy. However, extracardiac findings are frequently detected on these examinations and often can explain patients' underlying symptoms, having a significant impact on patient management. Here in, we discuss three cases of incidentally detected novel COVID-19-infected pneumonia (NCI…
rayyan-305021360	Testing Testimonial	Aug			Popul Health Manag	1942-7891	24	4	418-422	Beiriger, J. and Nash, D. B.		eng
rayyan-305021361	Management and outcomes of a COVID-19 outbreak in a nursing home with predominantly Black residents	2021			Journal of the American Geriatrics Society	1532-5415 0002-8614	69	5	1155-1165	Beiting, K. J. and Huisingh-Scheetz, M. and Walker, J. and Graupner, J. and Martinchek, M. and Thompson, K. and Levine, S. and Gleason, L. J.	https://www.embase.com/search/results?subaction=viewrecord&id=L2010888163&from=export http://dx.doi.org/10.1111/jgs.17126	English			Background/Objectives: Few studies present clinical management approaches and outcomes of coronavirus disease 2019 (COVID-19) outbreaks in skilled nursing facilities (SNFs). We describe outcomes of a clinical management pathway for a large COVID-19 outbreak in an urban SNF with predominantly racial minority (>90% black), medically complex, older residents. Design: Single-center, retrospective, an…
rayyan-305021362	Impact of fever thresholds in detection of COVID-19 in Department of Veterans Affairs Community Living Center residents	2021			Journal of the American Geriatrics Society	1532-5415 0002-8614				Bej, T. and Kothadia, S. and Wilson, B. M. and Song, S. and Briggs, J. M. and Banks, R. E. and Donskey, C. J. and Perez, F. and Jump, R. L. P.	https://www.embase.com/search/results?subaction=viewrecord&id=L2013612958&from=export http://dx.doi.org/10.1111/jgs.17415	English			Background: Among nursing home residents, for whom age and frailty can blunt febrile responses to illness, the temperature used to define fever can influence the clinical recognition of COVID-19 symptoms. To assess the potential for differences in the definition of fever to characterize nursing home residents with COVID-19 infections as symptomatic, pre-symptomatic, or asymptomatic, we conducted …
rayyan-305021363	Accessible LAMP-Enabled Rapid Test (ALERT) for Detecting SARS-CoV-2	Apr	23		Viruses	1999-4915	13	5		Bektaş, A. and Covington, M. F. and Aidelberg, G. and Arce, A. and Matute, T. and Núñez, I. and Walsh, J. and Boutboul, D. and Delaugerre, C. and Lindner, A. B. and Federici, F. and Jayaprakash, A. D.		eng			The coronavirus disease 2019 (COVID-19) pandemic has highlighted bottlenecks in large-scale, frequent testing of populations for infections. Polymerase chain reaction (PCR)-based diagnostic tests are expensive, reliant on centralized labs, can take days to deliver results, and are prone to backlogs and supply shortages. Antigen tests that bind and detect the surface proteins of a virus are rapid …
rayyan-305021364	Can a child with COVID-19 perform cardiac surgery? case report	2021			Pediatric Critical Care Medicine	1947-3893	22		363	Bellinat, A.	https://www.embase.com/search/results?subaction=viewrecord&id=L634773272&from=export http://dx.doi.org/10.1097/01.pcc.0000741364.64240.d7	English			AIMS & OBJECTIVES: - Discuss how long to wait after COVID-19 infection to perform cardiac surgery and show our experience. METHODS: Case report of a 2-month-old patient with tetralogy of fallot and COVID-19 infection confirmed by RT -PCR. RESULTS: AVDV, 2 months old, male, from the interior of Bahia. Admitted on 07/22/2020 due to (hospitalized at origin since 07/18/2020) respiratory distress and …
rayyan-305021365	Diagnostic Yield of Computed Tomography for the Identification of Coronavirus Disease 2019 Using Repeated Reverse Transcriptase Polymerase Chain Reaction Testing or Confirmed True-Negative State as Reference Standard: Systematic Review and Meta-Analysis	Nov	Dec		J Comput Assist Tomogr	0363-8715	44	6	812-820	Bellini, D. and Panvini, N. and Carbone, I. and Rengo, M. and Wang, C. L. and Mileto, A.		eng			OBJECTIVE: The aim of this study was to perform a meta-analysis assessing the diagnostic yield of computed tomography (CT) for the identification of coronavirus disease 2019 (COVID-19) using repeated reverse transcriptase polymerase chain reaction testing or confirmed true-negative state as reference standard. METHODS: In May 2020, we interrogated the MEDLINE, Embase, and CENTRAL databases. Poole…
rayyan-305021366	Diagnostic performance and clinical implications of rapid SARS-CoV-2 antigen testing in Mexico using real-world nationwide COVID-19 registry data	2021			PLoS One	1932-6203	16	8	e0256447	Bello-Chavolla, O. Y. and Antonio-Villa, N. E. and Fernández-Chirino, L. and Guerra, E. C. and Fermín-Martínez, C. A. and Márquez-Salinas, A. and Vargas-Vázquez, A. and Bahena-López, J. P.		eng			BACKGROUND: SARS-CoV-2 testing capacity is important to monitor epidemic dynamics and as a mitigation strategy. Given difficulties of large-scale quantitative reverse transcription polymerase chain reaction (qRT-PCR) implementation, rapid antigen tests (Rapid Ag-T) have been proposed as alternatives in settings like Mexico. Here, we evaluated diagnostic performance of Rapid Ag-T for SARS-CoV-2 in…
rayyan-305021367	Chest CT severity score and radiological patterns as predictors of disease severity, ICU admission, and viral positivity in COVID-19 patients	Jul			Respir Investig	2212-5345 (Print) 2212-5345	59	4	436-445	Bellos, I. and Tavernaraki, K. and Stefanidis, K. and Michalopoulou, O. and Lourida, G. and Korompoki, E. and Thanou, I. and Thanos, L. and Pefanis, A. and Argyraki, A.		eng			BACKGROUND: Chest computed tomography (CT) is a useful tool for the diagnosis of coronavirus disease-2019 (COVID-19), although its exact value for predicting critical illness remains unclear. This study evaluated the efficacy of chest CT to predict disease progression, pulmonary complications, and viral positivity duration. METHODS: A single-center cohort study was conducted by consecutively incl…
rayyan-305021368	Coronavirus Disease 2019 in French Residential Care Facilities: A Nationwide Study	2021			Journal of the American Medical Directors Association	1538-9375 1525-8610	22	6	1142-1145	Belmin, J. and Georges, S. and Franke, F. and Daniau, C. and Cochet, A. and Dur and , C. and Noury, U. and Gomes do Espirito Santo, M. E. and Fonteneau, L. and Pariel, S. and Lafuente-Lafuente, C. and Danis, K.	https://www.embase.com/search/results?subaction=viewrecord&id=L2011834882&from=export http://dx.doi.org/10.1016/j.jamda.2021.03.013	English			Objectives: The Coronavirus 2019 (COVID-19) pandemic caused a considerable mortality in long-term care facilities (LTCFs), including residential care setting and nursing homes. This study aimed to estimate COVID-19 incidence and mortality in residential care facilities and to compare them with those recorded in nursing homes. Design: Nationwide observational study conducted by French health autho…
rayyan-305021369	Accuracy of a RT-qPCR SARS-CoV-2 detection assay without prior RNA extraction	Jan			J Virol Methods	0166-0934 (Print) 0166-0934	287		113969	Beltrán-Pavez, C. and Alonso-Palomares, L. A. and Valiente-Echeverría, F. and Gaggero, A. and Soto-Rifo, R. and Barriga, G. P.		eng			The current COVID-19 pandemic constitutes a threat to the population worldwide with over 21 million infected people. There is an urgent need for the development of rapid and massive detection tools as well as the identification and isolation of infected individuals. we sought to evaluate different RT-qPCR kits and protocols to evaluate the best approach to be used omitting an RNA extraction step.…
rayyan-305021370	Large-scale implementation of pooled RNA extraction and RT-PCR for SARS-CoV-2 detection	Sep			Clin Microbiol Infect	1198-743X (Print) 1198-743x	26	9	1248-1253	Ben-Ami, R. and Klochendler, A. and Seidel, M. and Sido, T. and Gurel-Gurevich, O. and Yassour, M. and Meshorer, E. and Benedek, G. and Fogel, I. and Oiknine-Djian, E. and Gertler, A. and Rotstein, Z. and Lavi, B. and Dor, Y. and Wolf, D. G. and Salton, M. and Drier, Y.		eng			INTRODUCTION: Testing for active SARS-CoV-2 infection is a fundamental tool in the public health measures taken to control the COVID-19 pandemic. Because of the overwhelming use of SARS-CoV-2 reverse transcription (RT)-PCR tests worldwide, the availability of test kits has become a major bottleneck and the need to increase testing throughput is rising. We aim to overcome these challenges by pooli…
rayyan-305021371	SARS-CoV-2 diagnosis using medical imaging techniques and artificial intelligence: A review	Aug			Clin Imaging	0899-7071 (Print) 0899-7071	76		6-14	Benameur, N. and Mahmoudi, R. and Zaid, S. and Arous, Y. and Hmida, B. and Bedoui, M. H.		eng			OBJECTIVE: SARS-CoV-2 is a worldwide health emergency with unrecognized clinical features. This paper aims to review the most recent medical imaging techniques used for the diagnosis of SARS-CoV-2 and their potential contributions to attenuate the pandemic. Recent researches, including artificial intelligence tools, will be described. METHODS: We review the main clinical features of SARS-CoV-2 re…
rayyan-305021372	COVID-19 Testing and Diagnostics: A Review of Commercialized Technologies for Cost, Convenience and Quality of Tests	Oct	1		Sensors (Basel)	1424-8220	21	19		Benda, A. and Zerajic, L. and Ankita, A. and Cleary, E. and Park, Y. and P and ey, S.		eng			Population-scale and rapid testing for SARS-CoV-2 continues to be a priority for several parts of the world. We revisit the in vitro technology platforms for COVID-19 testing and diagnostics-molecular tests and rapid antigen tests, serology or antibody tests, and tests for the management of COVID-19 patients. Within each category of tests, we review the commercialized testing platforms, their ana…
rayyan-305021373	A nationwide survey of UK cardiac surgeons' view on clinical decision making during the coronavirus disease 2019 (COVID-19) pandemic	Oct			J Thorac Cardiovasc Surg	0022-5223 (Print) 0022-5223	160	4	968-973	Benedetto, U. and Goodwin, A. and Kendall, S. and Uppal, R. and Akowuah, E.		eng			BACKGROUND: No firm recommendations are currently available to guide decision making for patients requiring cardiac surgery during the coronavirus disease 2019 (COVID-19) pandemic. Systematic appraisal of senior surgeons' consensus can be used to generate interim recommendations until data from clinical observations become available. Hence, we aimed to collect and quantitatively appraise nationwi…
rayyan-305021374	Repeatedly negative pcr results in patients with covid-19 symptoms: Do they have sars-cov-2 infection or not?	2021			Epidemiologie, Mikrobiologie, Imunologie	1805-451X 1210-7913	70	1	3-9	Beneš, J. and Džupová, O. and Poláková, A. and Sojková, N.	https://www.embase.com/search/results?subaction=viewrecord&id=L2007146968&from=export	Czech			Objective: To point out possible infection with SARS-CoV-2 in symptomatic patients despite repeated negative nasopharyngeal swab tests for SARS-CoV-2. Material and methods: A retrospective observational study carried out at the Na Bulovce Hospital from the beginning of the pandemic until November 2020 included patients (1) who had symptoms compatible with COVID-19; (2) whose nasopharyngeal swab P…
rayyan-305021375	Factors associated with a prolonged negative conversion of viral RNA in patients with COVID-19	Apr			Int J Infect Dis	1201-9712 (Print) 1201-9712	105		463-469	Bennasrallah, C. and Zemni, I. and Dhouib, W. and Sriha, H. and Mezhoud, N. and Bouslama, S. and Taboubi, W. and Beji, M. O. and Kacem, M. and Abroug, H. and Fredj, M. B. and Loussaief, C. and Belguith, A. S.		eng			OBJECTIVES: The aim of this study was to identify the factors influencing the delay in severe acute respiratory syndrome coronavirus 2 (SARS-CoV-2) RNA negative conversion. METHODS: A cohort study was conducted that included patients with coronavirus disease 2019 (COVID-19) admitted to the Tunisian national containment center. Follow-up consisted of a weekly RT-PCR test. Multivariate Cox regressi…
rayyan-305021376	False negative RT-PCR or false positive serological testing in SARS-CoV-2 diagnostics? Navigating between Scylla and Charybdis to prevent misclassification bias in COVID-19 clinical investigations	Nov	18		Diagnosis (Berl)	2194-802x	7	4	405-407	Benoit, J. and Benoit, S. W. and Lippi, G. and Henry, B. M.		eng
rayyan-305021377	Estimating COVID-19 recovery time in a cohort of Italian healthcare workers who underwent surveillance swab testing	2021			Public Health	1476-5616 0033-3506	196		52-58	Benoni, R. and Campagna, I. and Panunzi, S. and Varalta, M. S. and Sal and ini, G. and De Mattia, G. and Turrina, G. and Moretti, F. and Lo Cascio, G. and Spiteri, G. and Porru, S. and Tardivo, S. and Poli, A. and Bovo, C.	https://www.embase.com/search/results?subaction=viewrecord&id=L2013069545&from=export http://dx.doi.org/10.1016/j.puhe.2021.05.014	English			Objectives: The COVID-19 pandemic is putting a huge strain on the provision and continuity of care. The length of sickness absence of the healthcare workers as a result of SARS-CoV-2 infection plays a pivotal role in hospital staff management. Therefore, the aim of this study was to explore the timing of COVID-19 recovery and viral clearance, and its predictive factors, in a large sample of healt…
rayyan-305021378	In-depth virological assessment of kidney transplant recipients with COVID-19	2020			American Journal of Transplantation	1600-6143 1600-6135	20	11	3162-3172	Benotmane, I. and Gautier-Vargas, G. and Wendling, M. J. and Perrin, P. and Velay, A. and Bass and , X. and Bedo, D. and Baldacini, C. and Sagnard, M. and Bozman, D. F. and Della-Chiesa, M. and Solis, M. and Gallais, F. and Cognard, N. and Olagne, J. and Delagrèverie, H. and Gontard, L. and Panaget, B. and Marx, D. and Heibel, F. and Braun-Parvez, L. and Moulin, B. and Caillard, S. and Fafi-Kreme…	https://www.embase.com/search/results?subaction=viewrecord&id=L2006129116&from=export http://dx.doi.org/10.1111/ajt.16251	English			Severe acute respiratory syndrome coronavirus 2 (SARS-CoV-2) has spread widely, causing coronavirus disease 2019 (COVID-19) and significant mortality. However, data on viral loads and antibody kinetics in immunocompromised populations are lacking. We aimed to determine nasopharyngeal and plasma viral loads via reverse transcription-polymerase chain reaction and SARS-CoV-2 serology via enzyme-link…
rayyan-305021379	Acute pulmonary embolism mimicking COVID-19 pneumonia	Aug			Radiol Case Rep	1930-0433 (Print) 1930-0433	16	8	2072-2076	Benslima, N. and Kassimi, M. and Berrada, S. and Jaouad, M. R. C. and Hajjij, A. and Dini, N. and Mahi, M.		eng			The case of 21-year-old man with an asthma history from childhood presenting severe respiratory distress associated with a right lower thoracic pain has been studied. The non-contrast Computed Tomography (CT)-chest scan showed a basal ground-glass opacity (GGO) of the right lung leading to suspicion of COVID-19 pneumonia. However, the molecular Reverse transcription polymerase chain reaction test…
rayyan-305021380	Current methods for diagnosis of human coronaviruses: pros and cons	Apr			Anal Bioanal Chem	1618-2642 (Print) 1618-2642	413	9	2311-2330	Benzigar, M. R. and Bhattacharjee, R. and Baharfar, M. and Liu, G.		eng			The current global fight against coronavirus disease (COVID-19) to flatten the transmission curve is put forth by the World Health Organization (WHO) as there is no immediate diagnosis or cure for COVID-19 so far. In order to stop the spread, researchers worldwide are working around the clock aiming to develop reliable tools for early diagnosis of severe acute respiratory syndrome (SARS-CoV-2) un…
rayyan-305021381	Insights into the COVID-19 pandemic: Origin, pathogenesis, diagnosis, and therapeutic interventions	Jan	1		Front Biosci (Elite Ed)	1945-0494	13		117-139	Berekaa, M. M.		eng			Coronavirus disease (COVID-19) is caused by severe acute respiratory syndrome coronavirus 2 (SARS-CoV-2), a member of the human coronavirus (HCoV) family that targets the lower part of the respiratory tract and causes severe acute respiratory syndrome (SARS). In a short span of time, this infection has led to a global pandemic and has become a significant threat to the existence of present human …
rayyan-305021382	Diagnostic accuracy of two commercial SARS-CoV-2 antigen-detecting rapid tests at the point of care in community-based testing centers	2021			PLoS One	1932-6203	16	3	e0248921	Berger, A. and Nsoga, M. T. N. and Perez-Rodriguez, F. J. and Aad, Y. A. and Sattonnet-Roche, P. and Gayet-Ageron, A. and Jaksic, C. and Torriani, G. and Boehm, E. and Kronig, I. and Sacks, J. A. and de Vos, M. and Bausch, F. J. and Chappuis, F. and Renzoni, A. and Kaiser, L. and Schibler, M. and Eckerle, I.		eng			OBJECTIVES: Determine the diagnostic accuracy of two antigen-detecting rapid diagnostic tests (Ag-RDT) for SARS-CoV-2 at the point of care and define individuals' characteristics providing best performance. METHODS: We performed a prospective, single-center, point of care validation of two Ag-RDT in comparison to RT-PCR on nasopharyngeal swabs. RESULTS: Between October 9th and 23rd, 2020, 1064 pa…
rayyan-305021383	Validation of saliva sampling as an alternative to oro-nasopharyngeal swab for detection of SARS-CoV-2 using unextracted rRT-PCR with the Allplex 2019-nCoV assay	Aug			J Med Microbiol	0022-2615 (Print) 0022-2615	70	8		Bergevin, M. A. and Freppel, W. and Robert, G. and Ambaraghassi, G. and Aubry, D. and Haeck, O. and Saint-Jean, M. and Carignan, A.		eng			Introduction. The current severe acute respiratory syndrome-associated coronavirus-2 (SARS-CoV-2) pandemic has stressed the global supply chain for specialized equipment, including flocked swabs.Hypothesis. Saliva could be a potential alternative specimen source for diagnosis of SARS-CoV-2 infection by reverse-transcriptase PCR (RT-PCR).Aim. To compare the detection efficiency of SARS-CoV-2 RNA i…
rayyan-305021384	Test, trace, isolate: evidence for declining SARS-CoV-2 PCR sensitivity in a clinical cohort	Oct			Diagn Microbiol Infect Dis	0732-8893 (Print) 0732-8893	101	2	115392	Bergmans, B. J. M. and Reusken, Cbem and van Oudheusden, A. J. G. and Godeke, G. J. and Bonačić Marinović, A. A. and de Vries, E. and Kluiters-de Hingh, Y. C. M. and Vingerhoets, R. and Berrevoets, M. A. H. and Verweij, J. J. and Nieman, A. E. and Reimerink, J. and Murk, J. L. and Swart, A.		eng			Real-time reverse transcription-polymerase chain reaction (RT-PCR) on upper respiratory tract (URT) samples is the primary method to diagnose SARS-CoV-2 infections and guide public health measures, with a supportive role for serology. We reinforce previous findings on limited sensitivity of PCR testing, and solidify this fact by statistically utilizing a firm basis of multiple tests per individua…
rayyan-305021385	Characteristics and Unexpected COVID-19 Diagnoses in Resuscitation Room Patients during the COVID-19 Outbreak-A Retrospective Case Series	2020			Biomed Res Int	2314-6133 (Print)	2020		2721381	Bergrath, S. and Aretz, O. and Haake, H. and Ringelstein, A. and Greiffendorf, I. and Graeven, U. and Windfuhr, J.		eng			INTRODUCTION: Emergency department (ED) triage regarding infection with severe acute respiratory syndrome coronavirus-2 (SARS-CoV-2) is challenging. During the coronavirus disease 2019 (COVID-19) outbreak in Germany, the diagnostic outcomes of critically ill patients admitted to the resuscitation room in the ED of our academic 754-bed hospital should be analyzed. METHODS: All resuscitation room p…
rayyan-305021386	Development of bullous lung disease in a patient with severe COVID-19 pneumonitis	Oct	29		BMJ Case Rep	1757-790x	13	10		Berhane, S. and Tabor, A. and Sahu, A. and Singh, A.		eng			A 60-year-old man presented with sudden onset right-sided chest pain and gradually worsening shortness of breath on exertion. Eleven days earlier, he had an admission with COVID-19 pneumonitis requiring 8 days of continuous positive airway pressure. He was tachypnoeic with a respiratory rate of 24 breaths/min, oxygen saturations on room air of 91%. Examination revealed reduced air entry and a res…
rayyan-305021387	Pooling in a Pod: A Strategy for COVID-19 Testing to Facilitate a Safe Return to School	Sep	6		Public Health Rep	0033-3549			333549211045816	Berke, E. M. and Newman, L. M. and Jemsby, S. and Hyde, B. and Bhalla, N. and Sheils, N. E. and Oomman, N. and Reppas, J. and Verma, P. and Cangelosi, G. A.		eng			The COVID-19 pandemic prompted widespread closures of primary and secondary schools. Routine testing of asymptomatic students and staff members, as part of a comprehensive mitigation program, can help schools open safely. "Pooling in a pod" is a public health surveillance strategy whereby testing cohorts (pods) are based on social relationships and physical proximity. Pooled testing provides a si…
rayyan-305021388	Severe Covid-19	Dec	17		N Engl J Med	0028-4793	383	25	2451-2460	Berlin, D. A. and Gulick, R. M. and Martinez, F. J.		eng
rayyan-305021389	SARS-COV-2 S gene detection in lung tissue: A retrospective autopsy study	2021			Laboratory Investigation	1530-0307	101		6	Berman, D. and Borczuk, A. and Salvatore, S. and Rennert, H. and Ruggiero, P.	https://www.embase.com/search/results?subaction=viewrecord&id=L634717233&from=export http://dx.doi.org/10.1038/s41374-021-00548-y	English			Background: Covid-19, caused by SARS-CoV-2, has been implicated as the cause of death in over 225,000 Americans as of 10/28/2020 since its emergence. We performed autopsies in whom no pre-mortem COVID-19 test was performed, prior to March 19, the date of the first nasopharyngeal (NP) swab confirmed positive autopsy at our institution. In retrospect, there were cases with clinical or autopsy findi…
rayyan-305021390	Short-Term sequelae of Multisystem Inflammatory Syndrome in Children Assessed by CMR	2021			JACC: Cardiovascular Imaging	1876-7591 1936-878X	14	8	1666-1667	Bermejo, I. A. and Bautista-Rodriguez, C. and Fraisse, A. and Voges, I. and Gatehouse, P. and Kang, H. and Piccinelli, E. and Rowlinson, G. and Lane, M. and Semple, T. and Moscatelli, S. and Dwornik, M. and Lota, A. and Di Salvo, G. and Wage, R. and Prasad, S. K. and Mohiaddin, R. and Pennell, D. J. and Thavendiranathan, P. and Krupickova, S.	https://www.embase.com/search/results?subaction=viewrecord&id=L2013672548&from=export http://dx.doi.org/10.1016/j.jcmg.2021.01.035	English
rayyan-305021391	[Retrospective analysis of the performance of the SARS-CoV-2 rapid antigen detection test compared to the reference RT-PCR test]	Apr	1		Ann Biol Clin (Paris)	0003-3898	79	2	168-175	Bernard, M. and Cosentino, G. and Pieri, L. and Zachary, P. and Buser, M. and Kbaier, L. and Giannoli, J. M.		fre			BACKGROUND: Discovered in 2019 in the region of Wuhan, China, the Severe Acute Respiratory Syndrome coronavirus 2 (SARS-CoV-2) rapidly established itself as a major pathogenic agent of morbidity and mortality. France has implemented a strategy to fight this virus which relies essentially on widespread RT-PCR virological testing in order to isolate positive patients. Antigenic tests have recently …
rayyan-305021392	Arterial abnormalities identified in kidneys transplanted into children during the COVID-19 pandemic	2021			American Journal of Transplantation	1600-6143 1600-6135	21	5	1937-1943	Berteloot, L. and Berthaud, R. and Temmam, S. and Lozach, C. and Zanelli, E. and Blanc, T. and Heloury, Y. and Capito, C. and Chardot, C. and Sarnacki, S. and Garcelon, N. and Lacaille, F. and Charbit, M. and Pastural, M. and Rabant, M. and Boddaert, N. and Leruez-Ville, M. and Eloit, M. and Sermet-Gaudelus, I. and Dehoux, L. and Boyer, O.	https://www.embase.com/search/results?subaction=viewrecord&id=L2010526226&from=export http://dx.doi.org/10.1111/ajt.16464	English			Graft artery stenosis can have a significant short- and long-term negative impact on renal graft function. From the beginning of the COVID-19 pandemic, we noticed an unusual number of graft arterial anomalies following kidney transplant (KTx) in children. Nine children received a KTx at our center between February and July 2020, eight boys and one girl, of median age of 10 years. Seven presented …
rayyan-305021393	COVID-19 Testing: Frequency Wins over Sensitivity in Control of Disease Transmission	2021			Nano LIFE	1793-9852 1793-9844	11	1		Berthiaume, F.	https://www.embase.com/search/results?subaction=viewrecord&id=L633632779&from=export http://dx.doi.org/10.1142/S1793984420300022	English			Emerging pathogens have no known therapies or vaccines and therefore can only be controlled via traditional methods of contact tracing, quarantine and isolation that require rapid and widespread testing. The most recent outbreak from an emerging pathogen is due to the highly transmissible SARS-CoV-2 virus causing COVID-19 disease, which is associated with no symptoms or mild symptoms in 80-90% of…
rayyan-305021394	Household cases suggest that cats belonging to owners with covid-19 have a limited role in virus transmission	2021			Viruses	1999-4915	13	4		Bessière, P. and Fusade-Boyer, M. and Walch, M. and Lèbre, L. and Brun, J. and Croville, G. and Boullier, S. and Cadiergues, M. C. and Guérin, J. L.	https://www.embase.com/search/results?subaction=viewrecord&id=L2007231055&from=export http://dx.doi.org/10.3390/v13040673	English			Severe acute respiratory syndrome coronavirus-2 (SARS-CoV-2) is responsible for COVID-19 and spread rapidly following its emergence in Wuhan in 2019. Although cats are, among other domestic animals, susceptible to SARS-CoV-2 infection, little is known about their epidemiological role in the dynamics of a household infection. In this study, we monitored five cats for viral shedding daily. Each cat…
rayyan-305021395	Empirical evidence to understand the human factor for effective rapid testing against SARS-CoV-2	Aug	10		Proc Natl Acad Sci U S A	0027-8424 (Print) 0027-8424	118	32		Betsch, C. and Sprengholz, P. and Siegers, R. and Eitze, S. and Korn, L. and Goldhahn, L. and Schmitz, J. M. and Giesler, P. and Knauer, G. and Jenny, M. A.		eng			Severe acute respiratory syndrome coronavirus 2 (SARS-CoV-2) rapid antigen point-of-care and home tests are available to laypeople. In four cross-sectional mixed-methods data collections conducted between December 2020 and March 2021 (n = 4,026), we showed that a majority of subjects were willing to test despite mistrust and ignorance regarding rapid tests' validity. Experimental evidence shows t…
rayyan-305021396	High-Surety Isothermal Amplification and Detection of SARS-CoV-2	May	19		mSphere	2379-5042	6	3		Bhadra, S. and Riedel, T. E. and Lakhotia, S. and Tran, N. D. and Ellington, A. D.		eng			Isothermal nucleic acid amplification tests (iNATs), such as loop-mediated isothermal amplification (LAMP), are good alternatives to PCR-based amplification assays, especially for point-of-care and low-resource use, in part because they can be carried out with relatively simple instrumentation. However, iNATs can often generate spurious amplicons, especially in the absence of target sequences, re…
rayyan-305021397	Clinico-Radiological Evaluation and Correlation of CT Chest Images with Progress of Disease in COVID-19 Patients	Jul			J Assoc Physicians India	0004-5772 (Print) 0004-5772	68	7	34-42	Bh and ari, S. and Rankawat, G. and Bagarhatta, M. and Singh, A. and Singh, A. and Gupta, V. and Sharma, S. and Sharma, R.		eng			PURPOSE: The present study was undertaken to investigate and quantify the severity of COVID-19 infection on high-resolution chest computed tomography (CT) and to determine its relationship with clinical parameters. This study also aimed to see CT changes with clinical recovery or progression of disease. MATERIALS AND METHODS: In an attempt to provide extensive information pertaining to clinical a…
rayyan-305021398	Characteristics, Treatment Outcomes and Role of Hydroxychloroquine among 522 COVID-19 hospitalized patients in Jaipur City: An Epidemio-Clinical Study	Jun			J Assoc Physicians India	0004-5772 (Print) 0004-5772	68	6	13-19	Bh and ari, S. and Singh, A. and Sharma, R. and Rankawat, G. and Banerjee, S. and Gupta, V. and Dube, A. and Kakkar, S. and Sharma, S. and Keswani, P. and Agrawal, A. and Tak, A. and Nawal, C. L.		eng			PURPOSE: The present study was undertaken to investigate epidemiological distribution, clinical manifestation, co morbid status, treatment strategy and case fatality index of emerging COVID-19 infection at SMS Medical College Hospital, Jaipur, Rajasthan. It also evaluated efficacy of hydroxychloroquine (HCQ) in treatment of patients and risk of serious adverse outcomes in patients with COVID-19 i…
rayyan-305021399	Fulminant micro and macroangiopathic sequalae in a patient with COVID-19	2020			European Heart Journal - Case Reports	2514-2119	4	6		Bh and ari, S. S. and Yeo, J. and Kotecha, D. and McCann, G. P.	https://www.embase.com/search/results?subaction=viewrecord&id=L2011829784&from=export http://dx.doi.org/10.1093/ehjcr/ytaa372	English
rayyan-305021400	Subclinical left ventricular dysfunction in COVID-19	2021			IJC Heart and Vasculature	2352-9067	34			Bhatia, H. S. and Bui, Q. M. and King, K. and DeMaria, A. and Daniels, L. B.	https://www.embase.com/search/results?subaction=viewrecord&id=L2011555959&from=export http://dx.doi.org/10.1016/j.ijcha.2021.100770	English			Background: Coronavirus Disease-2019 (COVID-19) is associated with cardiovascular injury, but left ventricular (LV) function is largely preserved. We aimed to evaluate for subclinical LV dysfunction in patients with COVID-19 through myocardial strain analysis. Methods: We performed a single-center retrospective cohort study of all patients hospitalized with COVID-19 who underwent echocardiography…
rayyan-305021401	Evidence of Severe Acute Respiratory Syndrome Coronavirus 2 Replication and Tropism in the Lungs, Airways, and Vascular Endothelium of Patients With Fatal Coronavirus Disease 2019: An Autopsy Case Series	Mar	3		J Infect Dis	0022-1899 (Print) 0022-1899	223	5	752-764	Bhatnagar, J. and Gary, J. and Reagan-Steiner, S. and Estetter, L. B. and Tong, S. and Tao, Y. and Denison, A. M. and Lee, E. and DeLeon-Carnes, M. and Li, Y. and Uehara, A. and Paden, C. R. and Leitgeb, B. and Uyeki, T. M. and Martines, R. B. and Ritter, J. M. and Paddock, C. D. and Shieh, W. J. and Zaki, S. R.		eng			BACKGROUND: The coronavirus disease 2019 (COVID-19) pandemic continues to produce substantial morbidity and mortality. To understand the reasons for the wide-spectrum complications and severe outcomes of COVID-19, we aimed to identify cellular targets of severe acute respiratory syndrome coronavirus 2 (SARS-CoV-2) tropism and replication in various tissues. METHODS: We evaluated RNA extracted fro…
rayyan-305021402	Covid-19 in Critically Ill Patients in the Seattle Region - Case Series	May	21		N Engl J Med	0028-4793 (Print) 0028-4793	382	21	2012-2022	Bhatraju, P. K. and Ghassemieh, B. J. and Nichols, M. and Kim, R. and Jerome, K. R. and Nalla, A. K. and Greninger, A. L. and Pipavath, S. and Wurfel, M. M. and Evans, L. and Kritek, P. A. and West, T. E. and Luks, A. and Gerbino, A. and Dale, C. R. and Goldman, J. D. and O'Mahony, S. and Mikacenic, C.		eng			BACKGROUND: Community transmission of coronavirus 2019 (Covid-19) was detected in the state of Washington in February 2020. METHODS: We identified patients from nine Seattle-area hospitals who were admitted to the intensive care unit (ICU) with confirmed infection with severe acute respiratory syndrome coronavirus-2 (SARS-CoV-2). Clinical data were obtained through review of medical records. The …
rayyan-305021403	Evaluation of the dose-effect association between the number of doses and duration since the last dose of COVID-19 vaccine, and its efficacy in preventing the disease and reducing disease severity: A single centre, cross-sectional analytical study from India	Sep	Oct		Diabetes Metab Syndr	1871-4021 (Print) 1871-4021	15	5	102238	Bhattacharya, A. and Ranjan, P. and Ghosh, T. and Agarwal, H. and Seth, S. and Maher, G. T. and Upadhyay, A. D. and Kumar, A. and Baitha, U. and Gupta, G. and Prakash, B. and Dwivedi, S. N. and Wig, N.		eng			AIMS: To evaluate the dose-effect association between COVID-19 vaccination and probability of turning RT-PCR positive and to assess the correlation between disease severity and vaccination status. METHODS: A single centre cross-sectional study was conducted amongst 583 individuals presenting to COVID-19 testing clinic and 55 hospitalized COVID-19 patients. Vaccination status was assessed by the n…
rayyan-305021404	SARS-CoV-2 RT-PCR profile in 298 Indian COVID-19 patients: a retrospective observational study	Jan	9		Pathog Dis	2049-632x	79	1		Bhattacharya, B. and Kumar, R. and Meena, V. P. and Soneja, M. and Singh, A. and Das, R. and Xess, A. and Arif, N. and Vig, S. and Rastogi, V. and Tiwari, P. and Bhatnagar, S. and Mohan, A. and Wig, N. and Dar, L.		eng			BACKGROUND: despite being in the 5th month of pandemic, knowledge with respect to viral dynamics, infectivity and RT-PCR positivity continues to evolve. AIM: to analyse the SARS CoV-2 nucleic acid RT-PCR profiles in COVID-19 patients. DESIGN: it was a retrospective, observational study conducted at COVID facilities under AIIMS, New Delhi. METHODS: patients admitted with laboratory confirmed COVID…
rayyan-305021405	Incorporating false negative tests in epidemiological models for SARS-CoV-2 transmission and reconciling with seroprevalence estimates	May	7		Sci Rep	2045-2322	11	1	9748	Bhattacharyya, R. and Kundu, R. and Bhaduri, R. and Ray, D. and Beesley, L. J. and Salvatore, M. and Mukherjee, B.		eng			Susceptible-Exposed-Infected-Removed (SEIR)-type epidemiologic models, modeling unascertained infections latently, can predict unreported cases and deaths assuming perfect testing. We apply a method we developed to account for the high false negative rates of diagnostic RT-PCR tests for detecting an active SARS-CoV-2 infection in a classic SEIR model. The number of unascertained cases and false n…
rayyan-305021406	Virology, Clinical Features and Diagnosis of COVID 19: Review Analysis	Covid	19	special	Kathmandu Univ Med J (KUMJ)	1812-2027	18	70	75-79	Bhusal, L. and Amgain, K. and Dangal, G. and Tamang, P. D. and Shahi, P. and Budhathoki, P. and Paudel, A. K.		eng			COVID-19 requires unprecedented mobilization of the health systems to prevent the rapid spread of this unique virus, which spreads via respiratory droplet and causes respiratory disease. There is an urgent need for an accurate and rapid test method to quickly identify many infected patients and asymptomatic carriers to prevent virus transmission and assure timely treatment of the patients. This a…
rayyan-305021407	Effect of administering subsequent immune checkpoint inhibition in cancer patients with prior COVID-19 infection	2021			Journal of Infection	1532-2742 0163-4453	82	3	414-451	Bi, J. and Wang, S. and Wang, Y. and Yang, D. and Verma, V. and Huang, J. and Han, G.	https://www.embase.com/search/results?subaction=viewrecord&id=L2008377976&from=export http://dx.doi.org/10.1016/j.jinf.2020.10.005	English
rayyan-305021408	Acute intestinal ischemia in a patient with COVID-19	Nov			Tech Coloproctol	1123-6337 (Print) 1123-6337	24	11	1217-1218	Bianco, F. and Ranieri, A. J. and Paterniti, G. and Pata, F. and Gallo, G.		eng
rayyan-305021409	Evaluation of an antigen-based test for hospital point-of-care diagnosis of SARS-CoV-2 infection	Jun			J Clin Virol	1386-6532 (Print) 1386-6532	139		104838	Bianco, G. and Boattini, M. and Barbui, A. M. and Scozzari, G. and Riccardini, F. and Coggiola, M. and Lupia, E. and Cavallo, R. and Costa, C.		eng			BACKGROUND: An accurate diagnosis is essential to identify and manage SARS-CoV-2 infected patients and implement infection control measures. Although real-time reverse transcription polymerase chain reaction (RT-PCR) is the current recommended laboratory method, several rapid antigen point-of-care tests (POCTs) were developed as frontline testing for SARS-CoV-2 infection diagnosis. OBJECTIVES: Th…
rayyan-305021410	Conventional Naso-Oropharyngeal Sampling Versus Self-Collected Saliva Samples in COVID-19 Testing	Apr	26		Indian J Otolaryngol Head Neck Surg	2231-3796 (Print) 2231-3796			1-7	Bidkar, V. and Mishra, M. and Gade, N. and Selvaraj, K.		eng			Comparing the diagnostic utility of salivary specimen samples with conventional nasopharynx-oropharynx (NP-OP) specimen samples to identify COVID-19 cases by reverse transcription-polymerase chain reaction (RT-PCR). Eighty COVID-19 suspects enrolled for the paired sampling. In addition to conventional sampling, suspects were asked to follow stepwise pictorial instructions for self salivary sampli…
rayyan-305021411	Air travel and COVID-19 prevention in the pandemic and peri-pandemic period: A narrative review	2021			Travel Medicine and Infectious Disease	1873-0442 1477-8939	39			Bielecki, M. and Patel, D. and Hinkelbein, J. and Komorowski, M. and Kester, J. and Ebrahim, S. and Rodriguez-Morales, A. J. and Memish, Z. A. and Schlagenhauf, P.	https://www.embase.com/search/results?subaction=viewrecord&id=L2008602931&from=export http://dx.doi.org/10.1016/j.tmaid.2020.101915	English			Air travel during the COVID-19 pandemic is challenging for travellers, airlines, airports, health authorities, and governments. We reviewed multiple aspects of COVID peri-pandemic air travel, including data on traveller numbers, peri-flight prevention, and testing recommendations and in-flight SARS-CoV-2 transmission, photo-epidemiology of mask use, the pausing of air travel to mass gathering eve…
rayyan-305021412	Outcomes of Universal COVID-19 Testing following Detection of Incident Cases in 11 Long-term Care Facilities	2021			JAMA Internal Medicine	2168-6114 2168-6106	181	1	127-129	Bigelow, B. F. and Tang, O. and Barshick, B. and Peters, M. and Sisson, S. D. and Peairs, K. S. and Katz, M. J.	https://www.embase.com/search/results?subaction=viewrecord&id=L632338753&from=export http://dx.doi.org/10.1001/jamainternmed.2020.3738	English
rayyan-305021413	SARS-CoV-2 respiratory viral loads and association with clinical and biological features	Mar			J Med Virol	0146-6615	93	3	1761-1765	Biguenet, A. and Bouiller, K. and Marty-Quinternet, S. and Brunel, A. S. and Chirouze, C. and Lepiller, Q.		eng			To determine the distribution of severe acute respiratory syndrome coronavirus 2 (SARS-CoV-2) respiratory viral loads (VL) during the acute phase of infection and their correlation with clinical presentation and inflammation-related biomarkers. Nasopharyngeal swabs from 453 adult SARS-CoV-2-infected patients from the Department of Infectious Diseases, Besançon, France, were collected at the time …
rayyan-305021414	COVID-19 prevalence and oncologic outcomes of asymptomatic patients with active cancer who received chemotherapy	2021			Acta Medica Mediterranea	2283-9720 0393-6384	37	1	667-671	Bilir, C. and Cakir, E. and Gülbagci, B. and Altindis, M. and Toptan, H. and Guclu, E. and Demirci, A. and Bayoğlu, İ V. and Hacibekiroğlu, İ and Varim, C.	https://www.embase.com/search/results?subaction=viewrecord&id=L2011216595&from=export http://dx.doi.org/10.19193/0393-6384_2021_1_103	English			Introduction: The outbreak of the new coronavirus disease 2019 (COVID-19) has become the most significant global health threat in the World. We do not have well-established guidelines for cancer patients. We aimed to clarify chemotherapy's oncologic outcomes in patients with active cancer and asymptomatic COVDI 19 disease. Material and methods: This study is single-center research and designed pr…
rayyan-305021415	Development of robust isothermal RNA amplification assay for lab-free testing of RNA viruses	Aug	6		Sci Rep	2045-2322	11	1	15997	Biyani, R. and Sharma, K. and Kojima, K. and Biyani, M. and Sharma, V. and Kumawat, T. and Juma, K. M. and Yanagihara, I. and Fujiwara, S. and Kodama, E. and Takamura, Y. and Takagi, M. and Yasukawa, K. and Biyani, M.		eng			Simple tests of infectiousness that return results in minutes and directly from samples even with low viral loads could be a potential game-changer in the fight against COVID-19. Here, we describe an improved isothermal nucleic acid amplification assay, termed the RICCA (RNA Isothermal Co-assisted and Coupled Amplification) reaction, that consists of a simple one-pot format of 'sample-in and resu…
rayyan-305021416	Histoplasma hepatitis presenting as mirizzi syndrome	2020			American Journal of Gastroenterology	1572-0241	115		S1301	Bjornstad, B. and Snover, D. and Debes, J.	https://www.embase.com/search/results?subaction=viewrecord&id=L633658375&from=export http://dx.doi.org/10.14309/01.ajg.0000711876.70032.af	English			INTRODUCTION: Hepatitis secondary to Histoplasmosis is a pathology that is complex and difficult to diagnose. We report a case that presented as Mirizzi syndrome with respiratory dysfunction that proved to be disseminated histoplasmosis with hepatic involvement. CASE DESCRIPTION/METHODS: A 50 y/o female on adalimumab for rheumatoid arthritis presented with right-upper quadrant pain, a 5-day histo…
rayyan-305021417	Community Coronavirus Disease 2019 Activity Level and Nursing Home Staff Testing for Active Severe Acute Respiratory Syndrome Coronavirus 2 Infection in Indiana	Jan			J Am Med Dir Assoc	1525-8610 (Print) 1525-8610	22	1	204-208.e1	Blackburn, J. and Weaver, L. and Cohen, L. and Menachemi, N. and Rusyniak, D. E. and Unroe, K. T.		eng			OBJECTIVES: To assess whether using coronavirus disease 2019 (COVID-19) community activity level can accurately inform strategies for routine testing of facility staff for active severe acute respiratory syndrome coronavirus 2 (SARS-CoV-2) infection. DESIGN: Cross-sectional study. SETTING AND PARTICIPANTS: In total, 59,930 nursing home staff tested for active SARS-CoV-2 infection in Indiana. MEAS…
rayyan-305021418	Atypical symptoms, SARS-CoV-2 test results and immunisation rates in 456 residents from eight nursing homes facing a COVID-19 outbreak	May	5		Age Ageing	0002-0729 (Print) 0002-0729	50	3	641-648	Blain, H. and Gamon, L. and Tuaillon, E. and Pisoni, A. and Giacosa, N. and Albr and , M. and Miot, S. and Roll and , Y. and Picot, M. C. and Bousquet, J.		eng			BACKGROUND: Frail older persons may have an atypical presentation of coronavirus disease 2019 (COVID-19). The value of real-time reverse-transcriptase polymerase chain reaction (rRT-PCR) testing for identifying severe acute respiratory syndrome coronavirus 2 (SARS-CoV-2) nursing homes (NHs) residents is not known. OBJECTIVE: To determine whether (i) atypical symptoms may predict rRT-PCR results a…
rayyan-305021419	Efficacy comparison of three rapid antigen tests for SARS-CoV-2 and how viral load impact their performance	Oct			J Med Virol	0146-6615 (Print) 0146-6615	93	10	5783-5788	Blairon, L. and Cupaiolo, R. and Thomas, I. and Piteüs, S. and Wilmet, A. and Beukinga, I. and Tré-Hardy, M.		eng			More and more rapid antigen tests for the diagnosis of severe acute respiratory syndrome coronavirus 2 (SARS-CoV-2) appear in the market with varying performance. The sensitivity of these tests heavily depends on the viral load, extrapolated by the threshold cycle (Ct). It is therefore essential to verify their performance before their inclusion in routine. The Coronavirus Ag Rapid Test Cassette …
rayyan-305021420	Pulmonary long-term consequences of COVID-19 infections after hospital discharge	Jun			Clin Microbiol Infect	1198-743X (Print) 1198-743x	27	6	892-896	Blanco, J. R. and Cobos-Ceballos, M. J. and Navarro, F. and Sanjoaquin, I. and Arnaiz de Las Revillas, F. and Bernal, E. and Buzon-Martin, L. and Viribay, M. and Romero, L. and Espejo-Perez, S. and Valencia, B. and Ibañez, D. and Ferrer-Pargada, D. and Malia, D. and Gutierrez-Herrero, F. G. and Olalla, J. and Jurado-Gamez, B. and Ugedo, J.		eng			OBJECTIVES: Coronavirus disease 2019 (COVID-19) survivors are reporting residual abnormalities after discharge from hospital. Limited information is available about this stage of recovery or the lingering effects of the virus on pulmonary function and inflammation. This study aimed to describe lung function in patients recovering from COVID-19 hospitalization and to identify biomarkers in serum a…
rayyan-305021421	Development and validation of viral load assays to quantitate SARS-CoV-2	May			J Virol Methods	0166-0934 (Print) 0166-0934	291		114100	Bl and , J. and Kavanaugh, A. and Hong, L. K. and Kadkol, S. S.		eng			SARS-CoV-2 has infected more than 30 million persons throughout the world. A subset of patients suffer serious consequences that require hospitalization and ventilator support. Current tests for SARS-CoV-2 generate qualitative results and are vital to make a diagnosis of the infection. However, they are not helpful to follow changes in viral loads after diagnosis. The ability to quantitatively as…
rayyan-305021422	Rapid testing without a break: What mass tests can achieve in the fight against COVID-19	2020			Deutsche Apotheker Zeitung	0011-9857	160	48		Blasius, H.	https://www.embase.com/search/results?subaction=viewrecord&id=L2010169322&from=export	German
rayyan-305021423	Neighborhood Deprivation and Race/Ethnicity Affects COVID-19 Risk and Severity in SLE	2020			Arthritis and Rheumatology	2326-5205	72		1974-1975	Blazer, A. and Fern and ez-Ruiz, R. and Masson, M. and Haberman, R. and Castillo, R. and Scher, J. and Algasas, H. and Guttmann, A. and Carliucci, P. and Deonaraine, K. and Golpanian, M. and Robins, K. and Chang, M. and Belmont, H. M. and Buyon, J. and Saxena, A. and Izmirly, P.	https://www.embase.com/search/results?subaction=viewrecord&id=L634231728&from=export http://dx.doi.org/10.1002/art.41538	English			Background/Purpose: Disparities have been reported during the coronavirus disease (COVID-19) outbreak. Systemic lupus erythematosus (SLE) patients represent a unique group that is affected by clinical, treatment, demographic, and socioeconomic (SES) risk factors for severe COVID-19 disease. The Neighborhood Deprivation Index has been associated with non-communicable disease as well as communicabl…
rayyan-305021424	COVID-19 in Nursing Homes: The Problematic Management of Residents Without Positive COVID-19 RT-PCR	Nov	1		Int J Health Policy Manag	2322-5939	9	11	491-492	Bloch, F.		eng
rayyan-305021425	Testing the Asymptomatic Pre-Surgical Population for Severe Acute Respiratory Syndrome Coronavirus 2	Apr			J Cardiothorac Vasc Anesth	1053-0770 (Print) 1053-0770	35	4	1262-1265	Bobenchik, A. M. and Maslow, A. D. and Angus, A. B. and Murphy, J. and Kurtis, J. D. and Chapin, K. C.		eng
rayyan-305021426	Spatial scales, patterns, and positivity trends of SARS-CoV-2 pandemics in mass rapid antigen testing in Slovakia	2021			PLoS One	1932-6203	16	8	e0256669	Boďová, K. and Kollár, R.		eng			We study geographical epidemic scales and patterns and positivity trends of SARS-CoV-2 pandemics in mass antigen testing in Slovakia in 2020. The observed test positivity was exponentially distributed with a long scale exponential spatial trend, and its characteristic correlation length was approximately 10 km. Spatial scales also play an important role in test positivity reduction between two co…
rayyan-305021427	Viral load dynamics in intubated patients with COVID-19 admitted to the intensive care unit	Aug			J Crit Care	0883-9441 (Print) 0883-9441	64		219-225	Boef, A. G. C. and van Wezel, E. M. and Gard, L. and Netkova, K. and Lokate, M. and van der Voort, P. H. J. and Niesters, H. G. M. and Van Leer Buter, C.		eng			BACKGROUND: Prolonged viral RNA detection in respiratory samples from patients with COVID-19 has been described, but the clinical relevance remains unclear. We studied the dynamics of SARS-CoV-2 on a group and individual level in intubated ICU patients. METHODS: In a cohort of 86 patients, we analysed SARS-CoV-2 RT-PCR results on nasopharyngeal and sputum samples (obtained as part of clinical car…
rayyan-305021428	Dealing With Liver Transplantation during Coronavirus Disease 2019 Pandemic: Normothermic Machine Perfusion Enables for Donor, Organ, and Recipient Assessment: A Case Report	Nov			Transplant Proc	0041-1345 (Print) 0041-1345	52	9	2707-2710	Bogensperger, C. and Cardini, B. and Oberhuber, R. and Weissenbacher, A. and Gasteiger, S. and Berchtold, V. and Otarashvili, G. and Öfner, D. and Schneeberger, S.		eng			The coronavirus disease 2019 (COVID-19) pandemic has changed life on a global scale. The numbers of transplantations have plummeted as a result of fear of disease transmission, recipient coronavirus disease 2019 infection, priority shift, and resource limitations. Severe acute respiratory syndrome coronavirus 2 (SARS-CoV-2) complicates transplantation because donor testing, (re)allocation of limi…
rayyan-305021429	Systematic review with meta-analysis of the accuracy of diagnostic tests for COVID-19	Jan			Am J Infect Control	0196-6553 (Print) 0196-6553	49	1	21-29	Böger, B. and Fachi, M. M. and Vilhena, R. O. and Cobre, A. F. and Tonin, F. S. and Pontarolo, R.		eng			OBJECTIVE: To collate the evidence on the accuracy parameters of all available diagnostic methods for detecting SARS-CoV-2. METHODS: A systematic review with meta-analysis was performed. Searches were conducted in Pubmed and Scopus (April 2020). Studies reporting data on sensitivity or specificity of diagnostic tests for COVID-19 using any human biological sample were included. RESULTS: Sixteen s…
rayyan-305021430	The Conundrum of Giglio Island: Unraveling the dynamics of an apparent resistance to COVID-19 – A descriptive study	2021			Computational and Structural Biotechnology Journal	2001-0370	19		1467-1471	Bognanni, A. and Schiaffino, A. and Pimpinelli, F. and Donzelli, S. and Celesti, I. and Strano, S. and Solari, E. and Schiaffino, G. and Solari, G. and Solari, D. and Delbue, S. and Rigoni, M. and Nollo, G. and Muti, G. E. and Muti Schünemann, G. E. U. and Schünemann, H. J. and Bl and ino, G. and Morrone, A. and Muti, P.	https://www.embase.com/search/results?subaction=viewrecord&id=L2011389816&from=export http://dx.doi.org/10.1016/j.csbj.2021.02.008	English			Objectives: Despite an extensive risk of exposure to COVID-19, the residents of Giglio Island, Italy, did not develop any symptom of SARS-CoV-2. The present study aims to characterize the nature of exposure and to describe the local population dynamics underlying its apparent resistance to COVID-19. Methods: Descriptive study of an islander partially-segregated population cohort based on a seropr…
rayyan-305021431	IFCC interim guidelines on rapid point-of-care antigen testing for SARS-CoV-2 detection in asymptomatic and symptomatic individuals	2021			Clinical Chemistry and Laboratory Medicine	1437-4331 1434-6621	59	9	1507-1515	Bohn, M. K. and Lippi, G. and Horvath, A. R. and Erasmus, R. and Grimmler, M. and Gramegna, M. and Mancini, N. and Mueller, R. and Rawlinson, W. D. and Menezes, M. E. and Patru, M. M. and Rota, F. and Sethi, S. and Singh, K. and Yuen, K. Y. and Wang, C. B. and Adeli, K.	https://www.embase.com/search/results?subaction=viewrecord&id=L2011974254&from=export http://dx.doi.org/10.1515/cclm-2021-0455	English			With an almost unremittent progression of severe acute respiratory syndrome coronavirus 2 (SARS-CoV-2) infections all around the world, there is a compelling need to introduce rapid, reliable, and high-throughput testing to allow appropriate clinical management and/or timely isolation of infected individuals. Although nucleic acid amplification testing (NAAT) remains the gold standard for detecti…
rayyan-305021432	Point-of-care bulk testing for SARS-CoV-2 by combining hybridization capture with improved colorimetric LAMP	Mar	5		Nat Commun	2041-1723	12	1	1467	Bokelmann, L. and Nickel, O. and Maricic, T. and Pääbo, S. and Meyer, M. and Borte, S. and Riesenberg, S.		eng			Efforts to contain the spread of SARS-CoV-2 have spurred the need for reliable, rapid, and cost-effective diagnostic methods which can be applied to large numbers of people. However, current standard protocols for the detection of viral nucleic acids while sensitive, require a high level of automation and sophisticated laboratory equipment to achieve throughputs that allow whole communities to be…
rayyan-305021433	Lung Ultrasound Findings Are Associated with Mortality and Need for Intensive Care Admission in COVID-19 Patients Evaluated in the Emergency Department	Nov			Ultrasound Med Biol	0301-5629 (Print) 0301-5629	46	11	2927-2937	Bonadia, N. and Carnicelli, A. and Piano, A. and Buonsenso, D. and Gilardi, E. and Kadhim, C. and Torelli, E. and Petrucci, M. and Di Maurizio, L. and Biasucci, D. G. and Fuorlo, M. and Forte, E. and Zaccaria, R. and Franceschi, F.		eng			Lung ultrasound (LUS) has recently been advocated as an accurate tool to diagnose coronavirus disease 2019 (COVID-19) pneumonia. However, reports on its use are based mainly on hypothesis studies, case reports or small retrospective case series, while the prognostic role of LUS in COVID-19 patients has not yet been established. We conducted a prospective study aimed at assessing the ability of LU…
rayyan-305021434	Evaluation of Serological Tests for SARS-CoV-2: Implications for Serology Testing in a Low-Prevalence Setting	Sep	14		J Infect Dis	0022-1899 (Print) 0022-1899	222	8	1280-1288	Bond, K. and Nicholson, S. and Lim, S. M. and Karapanagiotidis, T. and Williams, E. and Johnson, D. and Hoang, T. and Sia, C. and Purcell, D. and Mordant, F. and Lewin, S. R. and Catton, M. and Subbarao, K. and Howden, B. P. and Williamson, D. A.		eng			BACKGROUND: Robust serological assays are essential for long-term control of the COVID-19 pandemic. Many recently released point-of-care (PoCT) serological assays have been distributed with little premarket validation. METHODS: Performance characteristics for 5 PoCT lateral flow devices approved for use in Australia were compared to a commercial enzyme immunoassay (ELISA) and a recently described…
rayyan-305021435	Serological Prevalence of Sars-Cov-2 Infection Among Chronic Myeloid Leukemia Patients Undergoing Tyrosine Kinase Inhibitor Treatment in Italy (COVID-19-HEM Study)	2020			Blood	1528-0020 0006-4971	136		42	Bonifacio, M. and Binotto, G. and Tiribelli, M. and Miggiano, M. C. and Trawinska, M. M. and Scaffidi, L. and Di Bona, E. and Damiani, D. and Velotta, V. and Ceccarelli, G. and Pierdomenico, E. and Loschirico, M. and Dubbini, M. V. and Cordioli, M. and Ruggeri, M. and Fanin, R. and Semenzato, G. and Tacconelli, E. and Pizzolo, G. and Krampera, M.	https://www.embase.com/search/results?subaction=viewrecord&id=L2013855515&from=export http://dx.doi.org/10.1182/blood-2020-140032	English			[Formula presented] Background. Clinical course of the novel Coronavirus (SARS-CoV-2) Disease 2019 (COVID-19) is extremely heterogeneous, and infected individuals may be asymptomatic or develop acute respiratory manifestations. Elderly people and patients with pre-existing comorbidities, including malignancies, may be at higher risk due to their immunological impairment. On the other hand, still …
rayyan-305021436	Serological prevalence of SARS-CoV-2 infection among chronic myeloid leukemia patients undergoing tyrosine kinase inhibitor treatment in Italy (COVID-19-HEM study)	2020			Blood	1528-0020	136		42	Bonifacio, M. and Binotto, G. and Tiribelli, M. and Miggiano, M. C. and Trawinska, M. M. and Scaidi, L. and Di Bona, E. and Damiani, D. and Velotta, V. and Ceccarelli, G. and Pierdomenico, E. and Loschirico, M. and Dubbini, M. V. and Cordioli, M. and Ruggeri, M. and Fanin, R. and Semenzato, G. and Tacconelli, E. and Pizzolo, G. and Krampera, M.	https://www.embase.com/search/results?subaction=viewrecord&id=L634310348&from=export http://dx.doi.org/10.1182/blood-2020-140032	English			Background. Clinical course of the novel Coronavirus (SARS-CoV-2) Disease 2019 (COVID-19) is extremely heterogeneous, and infected individuals may be asymptomatic or develop acute respiratory manifestations. Elderly people and patients with pre-existing comorbidities, including malignancies, may be at higher risk due to their immunological impairment. On the other hand, still limited evidence sug…
rayyan-305021437	SARS-CoV-2 natural infection in animals: a systematic review of studies and case reports and series	Dec			Vet Q	0165-2176 (Print) 0165-2176	41	1	250-267	Bonilla-Aldana, D. K. and García-Barco, A. and Jimenez-Diaz, S. D. and Bonilla-Aldana, J. L. and Cardona-Trujillo, M. C. and Muñoz-Lara, F. and Zambrano, L. I. and Salas-Matta, L. A. and Rodriguez-Morales, A. J.		eng			COVID-19 pandemic is essentially a zoonotic disease. In this context, early in 2020, transmission from humans to certain animals began reporting; the number of studies has grown since. To estimate the pooled prevalence of SARS-CoV-2 natural infection in animals and to determine differences in prevalence between countries, years, animal types and diagnostic methods (RT-PCR or serological tests). A…
rayyan-305021438	Diagnostic testing for SARS-CoV-2	Jun	29		Cmaj	0820-3946 (Print) 0820-3946	192	26	E713	Boodman, C. and Lagacé-Wiens, P. and Bullard, J.		eng
rayyan-305021439	Diagnostic accuracy of X-ray versus CT in COVID-19: a propensity-matched database study	Nov	6		BMJ Open	2044-6055	10	11	e042946	Borakati, A. and Perera, A. and Johnson, J. and Sood, T.		eng			OBJECTIVES: To identify the diagnostic accuracy of common imaging modalities, chest X-ray (CXR) and CT, for diagnosis of COVID-19 in the general emergency population in the UK and to find the association between imaging features and outcomes in these patients. DESIGN: Retrospective analysis of electronic patient records. SETTING: Tertiary academic health science centre and designated centre for h…
rayyan-305021440	Frequency and Duration of SARS-CoV-2 Shedding in Oral Fluid Samples Assessed by a Modified Commercial Rapid Molecular Assay	Oct	20		Viruses	1999-4915	12	10		Bordi, L. and Sberna, G. and Lalle, E. and Piselli, P. and Colavita, F. and Nicastri, E. and Antinori, A. and Boumis, E. and Petrosillo, N. and Marchioni, L. and Minnucci, G. and D'Agostini, E. and Castilletti, C. and Locatelli, F. and Zumla, A. and Ippolito, G. and Capobianchi, M. R. and On Behalf Of Inmi Re, COVeRI Study Group		eng			BACKGROUND: RT-PCR on nasopharyngeal (NPS)/oropharyngeal swabs is the gold standard for diagnosis of SARS-CoV-2 infection and viral load monitoring. Oral fluid (OF) is an alternate clinical sample, easy and safer to collect and could be useful for COVID-19 diagnosis, monitoring viral load and shedding. METHODS: Optimal assay conditions and analytical sensitivity were established for the commercia…
rayyan-305021441	[Monitoring the spread of the SARS-CoV-2 (Coronaviridae: Coronavirinae: Betacoronavirus; Sarbecovirus) variants in the Moscow region using targeted high-throughput sequencing]	Sep	18		Vopr Virusol	0507-4088	66	4	269-278	Borisova, N. I. and Kotov, I. A. and Kolesnikov, A. A. and Kaptelova, V. V. and Speranskaya, A. S. and Kondrasheva, L. Y. and Tivanova, E. V. and Khafizov, K. F. and Akimkin, V. G.		rus			INTRODUCTION: Since the outbreak of the COVID-19 pandemic caused by SARS-CoV-2 novel coronavirus, the international community has been concerned about the emergence of mutations altering some biological properties of the pathogen like increasing its infectivity or virulence. Particularly, since the end of 2020, several variants of concern have been identified around the world, including Alpha (B.…
rayyan-305021442	Real-life evaluation of the Sofia SARS-CoV-2 antigen assay in a large tertiary care hospital	Jul			J Clin Virol	1386-6532 (Print) 1386-6532	140		104854	Bornemann, L. and Kaup, O. and Kleideiter, J. and Panning, M. and Ruprecht, B. and Wehmeier, M.		eng
rayyan-305021443	1626P The perks of SARS-CoV-2 monitoring through serial nasopharyngeal (NP) swabs in an Italian high prevalence area	2021			Annals of Oncology	1569-8041 0923-7534	32		S1155	Bortot, L. and Cinausero, M. and Iacono, D. and Corvaja, C. and Pelizzari, G. and Targato, G. and Zara, D. and Andreotti, V. J. and Noto, C. and Donato, R. and Bin, A. and Minisini, A. M. M. and Fasola, G.	https://www.embase.com/search/results?subaction=viewrecord&id=L2014626868&from=export http://dx.doi.org/10.1016/j.annonc.2021.08.1619	English			Background: The outbreak of SARS-CoV-2 infection and the associated COVID-19 pneumonia have dramatically disrupted the delivery of cancer care worldwide. Indeed, this crisis has raised the urge of thoughtfully balancing the risk of delaying potentially curative treatments against the harm of developing a life-threatening respiratory infection. In this study, we report the experience of an Italian…
rayyan-305021444	Lung ultrasound as diagnostic tool for SARS-CoV-2 infection	Mar			Intern Emerg Med	1828-0447 (Print) 1828-0447	16	2	471-476	Bosso, G. and Allegorico, E. and Pagano, A. and Porta, G. and Serra, C. and Minerva, V. and Mercurio, V. and Russo, T. and Altruda, C. and Arbo, P. and De Sio, C. and Dello Vicario, F. and Numis, F. G.		eng			The aim of this study was to explore the role of lung ultrasound (LUS) in the diagnosis of SARS-CoV-2 infection and to verify its utility in the prediction of lung disease's severity and outcome. Fifty-three consecutive patients presenting to the Emergency Department of Santa Maria delle Grazie Hospital with high suspicion of SARS-CoV-2 infection underwent diagnostic test for SARS-CoV-2 on sample…
rayyan-305021445	The effect of COVID-19 on patients with chronic spontaneous urticaria treated with omalizumab and antihistamines: A cross-sectional, comparative study	2021			Journal of Cosmetic Dermatology	1473-2165 1473-2130				Bostan, E. and Zaid, F. and Karaduman, A. and Dogan, S. and Gulseren, D. and Yalici-Armagan, B. and Akdogan, N. and Ersoy-Evans, S. and Elcin, G.	https://www.embase.com/search/results?subaction=viewrecord&id=L2013840846&from=export http://dx.doi.org/10.1111/jocd.14484	English			Introduction: Chronic spontaneous urticaria (CSU) is defined as recurrent attacks of urticaria present for more than six weeks. The monoclonal anti-immunoglobulin E antibody, omalizumab, was approved for the treatment of CSU in patients who remain refractory to H1-antihistamines. Biologic agents are shown not to increase the risk of COVID-19 infection in different studies. Objective: In the prese…
rayyan-305021446	Targets and assay types for COVID-19 diagnosis	Nov	1		J Immunoassay Immunochem	1532-1819	41	6	946-959	Bostan, M. and Ataman, M. and Bostan, I. S. and Bleotu, C.		eng			The lack of complete information on the immune response dynamics to infection with severe acute respiratory syndrome Coronavirus 2 (SARS-CoV-2) has led to the use of mainly molecular tests such as reverse transcription PCR (RT-PCR) to diagnose Coronavirus 2019 disease (COVID-19). Although remarkable progress has been made in developing effective RT-PCR kits, the lack of specific equipment require…
rayyan-305021447	Rapid implementation and validation of a cold-chain free SARS-CoV-2 diagnostic testing workflow to support surge capacity	Jul			J Clin Virol	1386-6532 (Print) 1386-6532	128		104469	Bosworth, A. and Whalley, C. and Poxon, C. and Wanigasooriya, K. and Pickles, O. and Aldera, E. L. and Papakonstantinou, D. and Morley, G. L. and Walker, E. M. and Zielinska, A. E. and McLoughlin, D. and Webster, C. and Plant, T. and Ellis, A. and Richter, A. and Kidd, I. M. and Beggs, A. D.		eng			BACKGROUND: In January 2020 reports of unidentified severe respiratory illness were described in Wuhan, China. A rapid expansion in cases affecting most countries around the globe led to major changes in the way people live their daily lives. In the United Kingdom, the Department of Health and Social Care directed healthcare providers to establish additional resources to manage the anticipated su…
rayyan-305021448	18F-FDG PET/CT in Hodgkin Lymphoma With Unsuspected COVID-19	Aug			Clin Nucl Med	0363-9762 (Print) 0363-9762	45	8	652-653	Boulvard Chollet, X. L. E. and Romero Robles, L. G. and Garrastachu, P. and Cabrera Villegas, A. and Albornoz Almada, M. C. and Colletti, P. M. and Rubello, D. and Ramírez Lasanta, R. and Delgado Bolton, R. C.		eng			We present an asymptomatic 70-year-old man referred for an F-FDG PET/CT for initial staging of a Hodgkin lymphoma. F-FDG PET/CT showed bilateral cervical lymphadenopathy (stage II). Incidentally, the CT demonstrated bilateral ground-glass opacities with low-grade F-FDG activity. CT findings were suspicious for COVID-19 pneumonitis. The COVID-19 reverse transcriptase polymerase chain reaction (RT-…
rayyan-305021449	A SARS-CoV-2 Nucleocapsid Variant that Affects Antigen Test Performance	Aug			J Clin Virol	1386-6532 (Print) 1386-6532	141		104900	Bourassa, L. and Perchetti, G. A. and Phung, Q. and Lin, M. J. and Mills, M. G. and Roychoudhury, P. and Harmon, K. G. and Reed, J. C. and Greninger, A. L.		eng			More than one year into a global pandemic, SARS-CoV-2 is now defined by a variety of rapidly evolving variant lineages. Several FDA authorized molecular diagnostic tests have been impacted by viral variation, while no reports of viral variation affecting antigen test performance have occurred to date. While determining the analytical sensitivity of the Quidel Sofia SARS Antigen FIA test (Sofia 2)…
rayyan-305021450	Clinical course of COVID-19 in a cohort of 342 familial Mediterranean fever patients with a long-Term treatment by colchicine in a French endemic area	2021			Annals of the Rheumatic Diseases	1468-2060 0003-4967	80	4	539-540	Bourguiba, R. and Delplanque, M. and Vinit, C. and Ackermann, F. and Savey, L. and Grateau, G. and Hentgen, V. and Georgin-Lavialle, S.	https://www.embase.com/search/results?subaction=viewrecord&id=L633387793&from=export http://dx.doi.org/10.1136/annrheumdis-2020-218707	English
rayyan-305021451	Comparison of SARS-CoV-2 detection from combined nasopharyngeal/oropharyngeal swab samples by a laboratory-developed real-time RT-PCR test and the Roche SARS-CoV-2 assay on a cobas 8800 instrument	Nov			J Clin Virol	1386-6532 (Print) 1386-6532	132		104615	Boutin, C. A. and Gr and jean-Lapierre, S. and Gagnon, S. and Labbé, A. C. and Charest, H. and Roger, M. and Coutlée, F.		eng			OBJECTIVE: Although several assays have been developed to detect SARS-CoV-2 RNA in clinical specimens, their relative performance is unknown. METHODS: The concordance between the cobas 8800 SARS-CoV-2 and a laboratory developed (LD) reverse transcriptase-polymerase chain reaction (RT-PCR) assay was assessed on 377 combined nasopharyngeal/oropharyngeal swabs in Hanks medium. RESULTS: The positive …
rayyan-305021452	Characteristics associated with COVID-19 or other respiratory viruses' infections at a single-center emergency department	2020			PLoS One	1932-6203	15	12	e0243261	Bouzid, D. and Mullaert, J. and Le Hingrat, Q. and Laurent, O. and Duval, X. and Lescure, X. and Timsit, J. F. and Descamps, D. and Montravers, P. and Choquet, C. and Lucet, J. C. and Casalino, E. and Visseaux, B.		eng			BACKGROUND: Rapid identification of patients with high suspicion of COVID-19 will become a challenge with the co-circulation of multiple respiratory viruses (RVs). We have identified clinical or biological characteristics to help distinguish SARS-CoV-2 from other RVs. METHODS: We used a prospective cohort including all consecutive patients admitted through the emergency department's (ED) and pres…
rayyan-305021453	Outcomes of symptom screening and universal COVID-19 reverse transcriptase polymerase chain reaction testing before endoscopy in a community-based ambulatory surgery center	2021			Gastrointestinal Endoscopy	1097-6779 0016-5107	93	5	1060-1064.e1	Bowyer, B. and Thukral, C. and Patel, S. and Dovalovsky, K. and Bowyer, S. G. and Ford, J. and Fox, T. and Ringler, E.	https://www.embase.com/search/results?subaction=viewrecord&id=L2010166281&from=export http://dx.doi.org/10.1016/j.gie.2020.10.001	English			Background and Aims: Elective endoscopy resumed in our outpatient ambulatory center after instituting the preprocedure policy of a confirmed negative coronavirus disease 2019 (COVID-19) reverse transcriptase polymerase chain reaction (RT-PCR) status performed 72 hours before a scheduled procedure as mandated by the state of Illinois. In addition, all patients were required to contemporaneously co…
rayyan-305021454	Coronavirus 2019, Thrombocytopenia and HELLP Syndrome: Association or Coincidence?	Oct			Rev Bras Ginecol Obstet	0100-7203	42	10	669-671	Braga, L. F. B. and Sass, N.		eng			The present report describes the case of a 31-year-old primigravida, with dichorionic twins at 31 weeks. She presented with history of myalgia, jaundice, and abdominal discomfort. No flu-like symptoms as fever or cough. She was not aware of exposure to COVID-19. Normal blood pressure and O(2) saturation. Laboratory tests showed platelet count of 218,000 mm(3), alanine aminotransferase (ALT) 558 I…
rayyan-305021455	A prospective, randomized, single-blinded, crossover trial to investigate the effect of a wearable device in addition to a daily symptom diary for the remote early detection of SARS-CoV-2 infections (COVID-RED): a structured summary of a study protocol for a randomized controlled trial	2021			Trials	1745-6215	22	1		Brakenhoff, T. B. and Franks, B. and Goodale, B. M. and van de Wijgert, J. and Montes, S. and Veen, D. and Fredslund, E. K. and Rispens, T. and Risch, L. and Dowling, A. V. and Folarin, A. A. and Bruijning, P. and Dobson, R. and Heikamp, T. and Klaver, P. and Cronin, M. and Grobbee, D. E. and Denaxas, S. and Reitsma, J. B. and Simon, C. and Kuchta, A. and Stolk, P. and Downward, G. and van Lier, …	https://www.embase.com/search/results?subaction=viewrecord&id=L2013195934&from=export http://dx.doi.org/10.1186/s13063-021-05241-5	English			Objectives: It is currently thought that most—but not all—individuals infected with SARS-CoV-2 develop symptoms, but that the infectious period starts on average two days before the first overt symptoms appear. It is estimated that pre- and asymptomatic individuals are responsible for more than half of all transmissions. By detecting infected individuals before they have overt symptoms, wearable …
rayyan-305021456	Subacute Thyroiditis After Sars-COV-2 Infection	Jul	1		J Clin Endocrinol Metab	0021-972X (Print) 0021-972x	105	7		Brancatella, A. and Ricci, D. and Viola, N. and Sgrò, D. and Santini, F. and Latrofa, F.		eng			CONTEXT: Subacute thyroiditis (SAT) is a thyroid disease of viral or postviral origin. The severe acute respiratory syndrome coronavirus 2 (SARS-CoV-2) that began in Wuhan, China, has spread rapidly worldwide and Italy has been severely affected by this outbreak. OBJECTIVES: The objective of this work is to report the first case of SAT related to SARS-CoV-2 infection. METHODS: We describe the cli…
rayyan-305021457	No association between vitamin D status and COVID-19 infection in São Paulo, Brazil	2021			Archives of endocrinology and metabolism	2359-4292				Br and ão, C. M. Á and Chiamolera, M. I. and Biscolla, R. P. M. and Lima, J. V. and De Francischi Ferrer, C. M. and Prieto, W. H. and de Sá Tavares Russo, P. and de Sá, J. and Dos Santos Lazari, C. and Granato, C. F. H. and Vieira, J. G. H.	https://www.embase.com/search/results?subaction=viewrecord&id=L634622880&from=export http://dx.doi.org/10.20945/2359-3997000000343	English			In recent years the immunomodulatory actions of vitamin D, a steroid hormone, have been extensively studied. In 2020, due to the COVID-19 pandemic, the question arose as to 25(OH)D status would be related to susceptibility to SARS-CoV-2 infection, since several studies pointed out a higher prevalence and severity of the disease in populations with low levels of 25(OH)D. Thus, we investigated the …
rayyan-305021458	Rapid, Sensitive, and Specific Severe Acute Respiratory Syndrome Coronavirus 2 Detection: A Multicenter Comparison Between Standard Quantitative Reverse-Transcriptase Polymerase Chain Reaction and CRISPR-Based DETECTR	Feb	3		J Infect Dis	0022-1899 (Print) 0022-1899	223	2	206-213	Br and sma, E. and Verhagen, Hjmp and van de Laar, T. J. W. and Claas, E. C. J. and Cornelissen, M. and van den Akker, E.		eng			BACKGROUND: Recent advances in CRISPR-based diagnostics suggest that DETECTR, a combination of reverse-transcriptase loop-mediated isothermal amplification (RT-LAMP) and subsequent Cas12 bystander nuclease activation by amplicon-targeting ribonucleoprotein complexes, could be a faster and cheaper alternative to quantitative reverse-transcription polymerase chain reaction (qRT-PCR) without sacrifi…
rayyan-305021459	Symptoms and immunoglobulin development in hospital staff exposed to a SARS-CoV-2 outbreak	Oct			Pediatr Allergy Immunol	0905-6157	31	7	841-847	Br and stetter, S. and Roth, S. and Harner, S. and Buntrock-Döpke, H. and Toncheva, A. A. and Borchers, N. and Gruber, R. and Ambrosch, A. and Kabesch, M.		eng			BACKGROUND: Worldwide, the number of SARS-CoV-2 infections is increasing. Serological immunoglobulin tests may help to better understand the development of immune mechanisms against SARS-CoV-2 in COVID-19 cases and exposed but asymptomatic individuals. The aim of this study was to investigate exposure to SARS-CoV-2, symptoms, and antibody responses in a large sample of healthcare workers followin…
rayyan-305021460	A Novel Approach to Hematology Testing at the Point of Care	Mar	1		J Appl Lab Med	2576-9456 (Print) 2475-7241	6	2	532-542	Bransky, A. and Larsson, A. and Aardal, E. and Ben-Yosef, Y. and Christenson, R. H.		eng			BACKGROUND: The need for rapid point-of-care (POC) diagnostics is now becoming more evident due to the increasing need for timely results and improvement in healthcare service. With the recent COVID-19 pandemic outbreak, POC has become critical in managing the spread of disease. Applicable diagnostics should be readily deployable, easy to use, portable, and accurate so that they fit mobile labora…
rayyan-305021461	False Positive Results With SARS-CoV-2 RT-PCR Tests and How to Evaluate a RT-PCR-Positive Test for the Possibility of a False Positive Result	Mar	1		J Occup Environ Med	1076-2752 (Print) 1076-2752	63	3	e159-e162	Braunstein, G. D. and Schwartz, L. and Hymel, P. and Fielding, J.		eng
rayyan-305021462	Clinical impact of molecular point-of-care testing for suspected COVID-19 in hospital (COV-19POC): a prospective, interventional, non-randomised, controlled study	Dec			Lancet Respir Med	2213-2600 (Print) 2213-2600	8	12	1192-1200	Brendish, N. J. and Poole, S. and Naidu, V. V. and Mansbridge, C. T. and Norton, N. J. and Wheeler, H. and Presl and , L. and Kidd, S. and Cortes, N. J. and Borca, F. and Phan, H. and Babbage, G. and Visseaux, B. and Ewings, S. and Clark, T. W.		eng			BACKGROUND: The management of the COVID-19 pandemic is hampered by long delays associated with centralised laboratory PCR testing. In hospitals, these delays lead to poor patient flow and nosocomial transmission. Rapid, accurate tests are therefore urgently needed in preparation for the next wave of the pandemic. METHODS: We did a prospective, interventional, non-randomised, controlled study of m…
rayyan-305021463	Radiological Findings of COVID-19 Patients in Italy	Oct	30		Spartan Med Res J	2474-7629	5	2	14505	Brennan, Z. and Guerra, S. and Seman, S.		eng			CONTEXT: The emergence of COVID-19/SARS-CoV2 (COVID-19) was an outbreak that began in December 2019 and rose to pandemic levels in 2020. One of the largest problems with COVID-19 is the typical delay in testing and diagnosis that can lead to additional transmission of the disease. Under consultation with a board-certified radiologist, the study team evaluated the common radiological findings of C…
rayyan-305021464	New Onset Granulomatosis with Polyangiitis Associated with COVID-19	2021			Case Reports in Dermatological Medicine	2090-6471 2090-6463	2021			Bressler, M. Y. and Pathak, N. and Cervellione, K. and Bagheri, F. and Epstein, E. and Mir, A. and Tamez, R.	https://www.embase.com/search/results?subaction=viewrecord&id=L2010818688&from=export http://dx.doi.org/10.1155/2021/8877292	English			The coronavirus disease 2019 (COVID-19) has recently been found to cause cutaneous vasculitis in patients. Granulomatosis with polyangiitis (GPA) is a type of small and medium vessel vasculitis that is often associated with pulmonary issues and has been shown to raise diagnostic complications in COVID-19 infection. In this report, we discuss the first case of new-onset GPA in the setting of activ…
rayyan-305021465	Introducing the GEV Activation Function for Highly Unbalanced Data to Develop COVID-19 Diagnostic Models	Oct			IEEE J Biomed Health Inform	2168-2194	24	10	2776-2786	Bridge, J. and Meng, Y. and Zhao, Y. and Du, Y. and Zhao, M. and Sun, R. and Zheng, Y.		eng			Fast and accurate diagnosis is essential for the efficient and effective control of the COVID-19 pandemic that is currently disrupting the whole world. Despite the prevalence of the COVID-19 outbreak, relatively few diagnostic images are openly available to develop automatic diagnosis algorithms. Traditional deep learning methods often struggle when data is highly unbalanced with many cases in on…
rayyan-305021466	COVID-19 preparedness: capacity to manufacture vaccines, therapeutics and diagnostics in sub-Saharan Africa	Mar	3		Global Health	1744-8603	17	1	24	Bright, B. and Babalola, C. P. and Sam-Agudu, N. A. and Onyeaghala, A. A. and Olatunji, A. and Aduh, U. and Sob and e, P. O. and Crowell, T. A. and Tebeje, Y. K. and Phillip, S. and Ndembi, N. and Folayan, M. O.		eng			OBJECTIVE: The COVID-19 pandemic is a biosecurity threat, and many resource-rich countries are stockpiling and/or making plans to secure supplies of vaccine, therapeutics, and diagnostics for their citizens. We review the products that are being investigated for the prevention, diagnosis, and treatment of COVID-19; discuss the challenges that countries in sub-Saharan Africa may face with access t…
rayyan-305021467	Diagnostic Performance of an Antigen Test with RT-PCR for the Detection of SARS-CoV-2 in a Hospital Setting - Los Angeles County, California, June-August 2020	May	14		MMWR Morb Mortal Wkly Rep	0149-2195 (Print) 0149-2195	70	19	702-706	Brihn, A. and Chang, J. and K, O. Yong and Balter, S. and Terashita, D. and Rubin, Z. and Yeganeh, N.		eng			Prompt and accurate detection of SARS-CoV-2, the virus that causes COVID-19, has been important during public health responses for containing the spread of COVID-19, including in hospital settings (1-3). In vitro diagnostic nucleic acid amplification tests (NAAT), such as real-time reverse transcription-polymerase chain reaction (RT-PCR) can be expensive, have relatively long turnaround times, an…
rayyan-305021468	Telemedicine and Home-Based Treatment of COVID-19 in Resource-Limited Countries. Report of 3 Cases	Jun			Eurasian J Med	1308-8734 (Print) 1308-8734	53	2	155-157	Briones-Claudett, K. H. and Mónica, H. B. and Briones-Zamora, K. H. and Briones-Márquez, D. C. and Icaza-Freire, A. and Grunauer, M.		eng			Ecuador, despite having taken aggressive and early measures to stop the progression of the pandemic (COVID-19), ended up becoming an epicenter of the pandemic in Latin America, and with the collapse of its health care system. The authors describe three patients who had confirmed COVID-19 and met the criteria for hospital admission but could not be assigned a hospital bed in a resource-limited cou…
rayyan-305021469	Clinical laboratory and dispersion pattern of COVID-19 in a family cluster in the social-distancing period	Sep	30		J Infect Dev Ctries	1972-2680	14	9	987-993	Brito, C. A. A. and Brito, M. C. M. and Martins, T. H. F. and Brito, C. C. M. and Albuquerque, M. F. M. and Brito, Rccm		eng			INTRODUCTION: Since the first reports of coronavirus disease 2019 (COVID-19) in December 2019, the disease has spread worldwide. Different social isolation strategies have been adopted to reduce community transmission, but few studies have evaluated the pattern of SARS-CoV-2 (severe acute respiratory syndrome coronavirus 2) infection in a family cluster during periods of isolation. We report an o…
rayyan-305021470	Test Agreement between Roche Cobas 6800 and Cepheid GeneXpert Xpress SARS-CoV-2 Assays at High Cycle Threshold Ranges	Jul	23		J Clin Microbiol	0095-1137 (Print) 0095-1137	58	8		Broder, K. and Babiker, A. and Myers, C. and White, T. and Jones, H. and Cardella, J. and Burd, E. M. and Hill, C. E. and Kraft, C. S.		eng
rayyan-305021471	Typical CT findings of COVID-19 pneumonia in patients presenting with repetitive negative RT-PCR	May			Radiography (Lond)	1078-8174 (Print) 1078-8174	27	2	743-747	Brogna, B. and Bignardi, E. and Brogna, C. and Alberigo, M. and Grappone, M. and Megliola, A. and Salvatore, P. and Fontanella, G. and Mazza, E. M. and Musto, L.		eng			Multiple polymerase chain reaction (RT-PCR) is considered the gold standard diagnostic investigation for severe acute respiratory syndrome coronavirus 2 (SARS-CoV-2) that causes coronavirus disease 2019 (COVID-19). However, false negative multiple polymerase chain reaction (RT-PCR) results can be diagnostically challenging. We report three patients with history of fever and different clinical sig…
rayyan-305021472	SARS-CoV-2 Detection in Fecal Sample from a Patient with Typical Findings of COVID-19 Pneumonia on CT but Negative to Multiple SARS-CoV-2 RT-PCR Tests on Oropharyngeal and Nasopharyngeal Swab Samples	Mar	20		Medicina (Kaunas)	1010-660X (Print) 1010-660x	57	3		Brogna, B. and Brogna, C. and Petrillo, M. and Conte, A. M. and Benincasa, G. and Montano, L. and Piscopo, M.		eng			Reverse transcriptase polymerase chain reaction (RT-PCR) negative results in the upper respiratory tract represent a major concern for the clinical management of coronavirus disease 2019 (COVID-19) patients. Herein, we report the case of a 43-years-old man with a strong clinical suspicion of COVID-19, who resulted in being negative to multiple severe acute respiratory syndrome coronavirus 2 (SARS…
rayyan-305021473	COVID-19 Testing	Oct	13		Am J Clin Pathol	0002-9173 (Print) 0002-9173	154	5	575-584	Brooks, Z. C. and Das, S.		eng			OBJECTIVES: To illustrate how patient risk and clinical costs are driven by false-positive and false-negative results. METHODS: Molecular, antigen, and antibody testing are the mainstay to identify infected patients and fight the severe acute respiratory syndrome coronavirus 2 (SARS-CoV-2). To evaluate the test methods, sensitivity (percent positive agreement [PPA]) and specificity (percent negat…
rayyan-305021474	The Positive Rhinovirus/Enterovirus Detection and SARS-CoV-2 Persistence beyond the Acute Infection Phase: An Intra-Household Surveillance Study	Aug	12		Viruses	1999-4915	13	8		Brotons, P. and Jordan, I. and Bassat, Q. and Henares, D. and Fern and ez de Sevilla, M. and Ajanovic, S. and Redin, A. and Fumado, V. and Baro, B. and Claverol, J. and Varo, R. and Cuadras, D. and Hecht, J. and Barrabeig, I. and Garcia-Garcia, J. J. and Launes, C. and Muñoz-Almagro, C.		eng			We aimed to assess the duration of nasopharyngeal severe acute respiratory syndrome coronavirus 2 (SARS-CoV-2) RNA persistence in adults self-confined at home after acute infection; and to identify the associations of SARS-CoV-2 persistence with respiratory virus co-detection and infection transmission. A cross-sectional intra-household study was conducted in metropolitan Barcelona (Spain) during…
rayyan-305021475	CRISPR-Cas12-based detection of SARS-CoV-2	Jul			Nat Biotechnol	1087-0156	38	7	870-874	Broughton, J. P. and Deng, X. and Yu, G. and Fasching, C. L. and Servellita, V. and Singh, J. and Miao, X. and Streithorst, J. A. and Granados, A. and Sotomayor-Gonzalez, A. and Zorn, K. and Gopez, A. and Hsu, E. and Gu, W. and Miller, S. and Pan, C. Y. and Guevara, H. and Wadford, D. A. and Chen, J. S. and Chiu, C. Y.		eng			An outbreak of betacoronavirus severe acute respiratory syndrome (SARS)-CoV-2 began in Wuhan, China in December 2019. COVID-19, the disease associated with SARS-CoV-2 infection, rapidly spread to produce a global pandemic. We report development of a rapid (<40 min), easy-to-implement and accurate CRISPR-Cas12-based lateral flow assay for detection of SARS-CoV-2 from respiratory swab RNA extracts.…
rayyan-305021476	Appendicitis in the COVID-19 era: a modern challenge for experienced hands	Jul			Ann R Coll Surg Engl	0035-8843	103	7	481-486	Brown, C. and Waterman, J. and El Hitti, E. and Luton, O. and Joseph, A. and Pollitt, M. J. and Thippeswamy, K. and Robinson, D.		eng			INTRODUCTION: The first wave of COVID-19 was accompanied by global uncertainty. Delayed presentation of patients to hospitals ensued, with surgical pathologies no exception. This study aimed to assess whether delayed presentations resulted in more complex appendicectomies during the first wave of COVID-19. METHODS: Operation notes for all presentations of appendicitis (n=216) within a single heal…
rayyan-305021477	Comparison of SARS-CoV-2 N gene real-time RT-PCR targets and commercially available mastermixes	Sep			J Virol Methods	0166-0934 (Print) 0166-0934	295		114215	Brown, J. R. and O'Sullivan, D. M. and Shah, D. and Atkinson, L. and Pereira, R. P. A. and Whale, A. S. and Busby, E. J. and Huggett, J. F. and Harris, K.		eng			BACKGROUND: This study aimed to evaluate the impact of four different reverse transcription quantitative PCR (RT-qPCR) master mixes on the performance of SARS-CoV-2 diagnostic PCRs using three primer/probe assays targeting the N gene (A, B and C). The dynamic range and lowest detected quantity was determined using a SARS-CoV-2 partial N gene RNA transcript dilution series (100,000-1 copy/μl) and …
rayyan-305021478	Direct RT-qPCR detection of SARS-CoV-2 RNA from patient nasopharyngeal swabs without an RNA extraction step	Oct			PLoS Biol	1544-9173 (Print) 1544-9173	18	10	e3000896	Bruce, E. A. and Huang, M. L. and Perchetti, G. A. and Tighe, S. and Laaguiby, P. and Hoffman, J. J. and Gerrard, D. L. and Nalla, A. K. and Wei, Y. and Greninger, A. L. and Diehl, S. A. and Shirley, D. J. and Leonard, D. G. B. and Huston, C. D. and Kirkpatrick, B. D. and Dragon, J. A. and Crothers, J. W. and Jerome, K. R. and Botten, J. W.		eng			The ongoing COVID-19 pandemic has created an unprecedented need for rapid diagnostic testing. The World Health Organization (WHO) recommends a standard assay that includes an RNA extraction step from a nasopharyngeal (NP) swab followed by reverse transcription-quantitative polymerase chain reaction (RT-qPCR) to detect the purified SARS-CoV-2 RNA. The current global shortage of RNA extraction kits…
rayyan-305021479	Accuracy of novel antigen rapid diagnostics for SARS-CoV-2: A living systematic review and meta-analysis	Aug			PLoS Med	1549-1277 (Print) 1549-1277	18	8	e1003735	Brümmer, L. E. and Katzenschlager, S. and Gaeddert, M. and Erdmann, C. and Schmitz, S. and Bota, M. and Grilli, M. and Larmann, J. and Weig and , M. A. and Pollock, N. R. and Macé, A. and Carmona, S. and Ongarello, S. and Sacks, J. A. and Denkinger, C. M.		eng			BACKGROUND: SARS-CoV-2 antigen rapid diagnostic tests (Ag-RDTs) are increasingly being integrated in testing strategies around the world. Studies of the Ag-RDTs have shown variable performance. In this systematic review and meta-analysis, we assessed the clinical accuracy (sensitivity and specificity) of commercially available Ag-RDTs. METHODS AND FINDINGS: We registered the review on PROSPERO (r…
rayyan-305021480	COVID-19 pneumonia: high diagnostic accuracy of chest CT in patients with intermediate clinical probability	2021			European Radiology	1432-1084 0938-7994	31	4	1969-1977	Brun, A. L. and Gence-Breney, A. and Trichereau, J. and Ballester, M. C. and Vasse, M. and Chabi, M. L. and Mellot, F. and Grenier, P. A.	https://www.embase.com/search/results?subaction=viewrecord&id=L2006867781&from=export http://dx.doi.org/10.1007/s00330-020-07346-y	English			Objectives: To assess inter-reader agreements and diagnostic accuracy of chest CT to identify COVID-19 pneumonia in patients with intermediate clinical probability during an acute disease outbreak. Methods: From March 20 to April 8, 319 patients (mean age 62.3 years old) consecutive patients with an intermediate clinical probability of COVID-19 pneumonia underwent a chest CT scan. Two independent…
rayyan-305021481	Performance Characteristics of the Abbott Architect SARS-CoV-2 IgG Assay and Seroprevalence in Boise, Idaho	Jul	23		J Clin Microbiol	0095-1137 (Print) 0095-1137	58	8		Bryan, A. and Pepper, G. and Wener, M. H. and Fink, S. L. and Morishima, C. and Chaudhary, A. and Jerome, K. R. and Mathias, P. C. and Greninger, A. L.		eng			Coronavirus disease 2019 (COVID-19), the novel respiratory illness caused by severe acute respiratory syndrome coronavirus 2 (SARS-CoV-2), is associated with severe morbidity and mortality. The rollout of diagnostic testing in the United States was slow, leading to numerous cases that were not tested for SARS-CoV-2 in February and March 2020 and necessitating the use of serological testing to det…
rayyan-305021482	Evaluation of a High-Definition PCR Assay for the Detection of SARS-CoV-2 in Extracted and Nonextracted Respiratory Specimens Collected in Various Transport Media	Jun	17		Am J Clin Pathol	0002-9173 (Print) 0002-9173	156	1	24-33	Buchan, B. W. and Gerstbrein, D. and Cruz, A. and Hoff, J. and Sievert, E. and Ledeboer, N. A. and Faron, M. L.		eng			OBJECTIVES: We conducted an analytic and clinical comparison of a novel high-definition polymerase chain reaction PCR (HDPCR) assay to traditional real-time PCR (RT-PCR) for the detection of severe acute respiratory syndrome coronavirus 2 (SARS-CoV-2) in upper respiratory specimens. METHODS: Analytic performance of RT-PCR, HDPCR, and extraction-free HDPCR was established through replicate testing…
rayyan-305021483	Distribution of SARS-CoV-2 PCR Cycle Threshold Values Provide Practical Insight Into Overall and Target-Specific Sensitivity Among Symptomatic Patients	Sep	8		Am J Clin Pathol	0002-9173 (Print) 0002-9173	154	4	479-485	Buchan, B. W. and Hoff, J. S. and Gmehlin, C. G. and Perez, A. and Faron, M. L. and Munoz-Price, L. S. and Ledeboer, N. A.		eng			OBJECTIVES: We examined the distribution of reverse transcription polymerase chain reaction (RT-PCR) cycle threshold (CT) values obtained from symptomatic patients being evaluated for coronavirus disease 2019 (COVID-19) to determine the proportion of specimens containing a viral load near the assay limit of detection (LoD) to gain practical insight to the risk of false-negative results. We also e…
rayyan-305021484	Variability of cycle threshold values in an external quality assessment scheme for detection of the SARS-CoV-2 virus genome by RT-PCR	Apr	27		Clin Chem Lab Med	1434-6621	59	5	987-994	Buchta, C. and Görzer, I. and Chiba, P. and Camp, J. V. and Holzmann, H. and Puchhammer-Stöckl, E. and Mayerhofer, M. and Müller, M. M. and Aberle, S. W.		eng			OBJECTIVES: The qualitative results of SARS-CoV-2 specific real-time reverse transcription (RT) PCR are used for initial diagnosis and follow-up of Covid-19 patients and asymptomatic virus carriers. However, clinical decision-making and health management policies often are based additionally on cycle threshold (C(t)) values (i.e., quantitative results) to guide patient care, segregation and disch…
rayyan-305021485	Lung ultrasound in the diagnosis of COVID-19 infection - A case series and review of the literature	Sep			Adv Med Sci	1896-1126 (Print) 1896-1126	65	2	378-385	Buda, N. and Segura-Grau, E. and Cylwik, J. and Wełnicki, M.		eng			COVID-19 pandemic caused by severe acute respiratory syndrome coronavirus 2 (SARS-CoV-2) and spreading worldwide has become a serious challenge for the entire health care system as regards infection prevention, rapid diagnosis, and treatment. Lung ultrasound (LUS) is a dynamically developing diagnostic method used in intensive care, cardiology and nephrology, it can also be helpful in diagnosing …
rayyan-305021486	Risk for SARS-CoV-2 infection in patients with breast cancer treated with chemotherapy, biologic therapy or active surveillance: Patient outcomes from multicenter institution in New York	2021			Journal of Clinical Oncology	1527-7755	39	15		Budhathoki, N. and Kucharczyk, J. and D'Abreo, N. and Kwa, M. J. and Plasilova, M. and Dhage, S. and Hindenburg, A. A. and Lee, J. and Winner, M. and Daly, A. and Soe, P. P. and Ramdhanny, A. and Schnabel, F. R. and Oratz, R. and Speyer, J. L. and Novik, Y. and Meyers, M. I. and Jones, S. and Adams, S. and Marks, D. K.	https://www.embase.com/search/results?subaction=viewrecord&id=L635586939&from=export http://dx.doi.org/10.1200/JCO.2021.39.15_suppl.1513	English			Background: In high-risk estrogen-receptor positive, HER2 positive, or triple negative breast cancer (BC), chemotherapy can increase cure rates in early-stage disease and prolong survival in setting of advanced disease. Real world data specific to BC is needed to counsel patients (pts) with BC on their risk for SARS-CoV-2 infection and mortality in the context of the SARS-CoV-2 pandemic. Methods:…
rayyan-305021487	Diabetes mellitus is a risk factor for prolonged SARS-CoV-2 viral shedding in lower respiratory tract samples of critically ill patients	Dec			Endocrine	1355-008X (Print) 1355-008x	70	3	454-460	Buetti, N. and Trimboli, P. and Mazzuchelli, T. and Lo Priore, E. and Balmelli, C. and Trkola, A. and Conti, M. and Martinetti, G. and Elzi, L. and Ceschi, A. and Consonni, V. and Ogna, A. and Forni-Ogna, V. and Bernasconi, E.		eng			PURPOSE: The length of time a critically ill coronavirus disease 2019 (COVID-19) patient remains infectious and should therefore be isolated remains unknown. This prospective study was undertaken in critically ill patients to evaluate the reliability of single negative real-time polymerase chain reaction (RT-PCR) in lower tracheal aspirates (LTA) in predicting a second negative test and to analyz…
rayyan-305021488	Panbio™ rapid antigen test for SARS-CoV-2 has acceptable accuracy in symptomatic patients in primary health care	2021			Journal of Infection	1532-2742 0163-4453	82	3	391-398	Bulilete, O. and Lorente, P. and Leiva, A. and Car and ell, E. and Oliver, A. and Rojo, E. and Pericas, P. and Llobera, J.	https://www.embase.com/search/results?subaction=viewrecord&id=L2011072875&from=export http://dx.doi.org/10.1016/j.jinf.2021.02.014	English			Objectives: We aimed to evaluate the accuracy of the Panbio™ Ag-RDT at primary health care (PHC) centers and test sites in symptomatic patients and close contacts, using the Reverse-Transcription Polymerase Chain Reaction (RT-PCR) test as the gold standard. Methods: The study was conducted in four PHC centers and two test sites in Mallorca, Spain. Consecutive patients older than 18 years, attendi…
rayyan-305021489	Infectivity of severe acute respiratory syndrome coronavirus 2 in children compared with adults	Apr	26		Cmaj	0820-3946 (Print) 0820-3946	193	17	E601-e606	Bullard, J. and Funk, D. and Dust, K. and Garnett, L. and Tran, K. and Bello, A. and Strong, J. E. and Lee, S. J. and Waruk, J. and Hedley, A. and Alex and er, D. and Van Caeseele, P. and Loeppky, C. and Poliquin, G.		eng			BACKGROUND: The role of children in the transmission and community spread of severe acute respiratory syndrome coronavirus 2 (SARS-CoV-2) is unclear. We aimed to quantify the infectivity of SARS-CoV-2 in nasopharyngeal samples from children compared with adults. METHODS: We obtained nasopharyngeal swabs from adult and pediatric cases of coronavirus disease 2019 (COVID-19) and from their contacts …
rayyan-305021490	A cautionary tale of false-negative nasopharyngeal COVID-19 testing	2020			IDCases	2214-2509	20			Bullis, S. S. M. and Crothers, J. W. and Wayne, S. and Hale, A. J.	https://www.embase.com/search/results?subaction=viewrecord&id=L2005851632&from=export http://dx.doi.org/10.1016/j.idcr.2020.e00791	English			There remains diagnostic uncertainty regarding the sensitivity of reverse transcription polymerase chain reaction in detection of SARS-CoV-2 from nasopharyngeal specimens. We present a case where two nasopharyngeal specimens were negative, followed by a positive sputum sample. Serial testing for COVID-19 is indicated in patients with high pretest probability of disease.
rayyan-305021491	Comparison of a laboratory-developed test targeting the envelope gene with three nucleic acid amplification tests for detection of SARS-CoV-2	Aug			J Clin Virol	1386-6532 (Print) 1386-6532	129		104427	Bulterys, P. L. and Garamani, N. and Stevens, B. and Sahoo, M. K. and Huang, C. and Hogan, C. A. and Zehnder, J. and Pinsky, B. A.		eng			BACKGROUND: Numerous nucleic acid amplification tests, including real-time, reverse transcription PCR (rRT-PCR) and isothermal amplification methods, have been developed to detect SARS-CoV-2 RNA, including many that have received emergency use authorization (EUA). There is a need to assess their test performance relative to one another. OBJECTIVES: The aim of this study was to compare the test pe…
rayyan-305021492	Delayed RT-PCR Time-To-Positivity in an adult with SARS-CoV-2 Infection	Jul	31		J Infect Dev Ctries	1972-2680	15	7	913-917	Bunawan, N. C. and Mokoagow, M. I. and Djojo, A. Y. and Wistriany, N. and Nugroho, H. M. and Harlivasari, A. D. and Diponegoro, S.		eng			Early diagnosis is among the crucial measures to control the spread of SARS-CoV-2 infection. To date, reverse transcription polymerase chain reaction (RT-PCR) is the gold standard for COVID-19 testing, but various factors can affect its performance leading to false negative results. Hereby we present a patient with a high clinical suspicion for COVID-19 and had multiple negative RT-PCR results ov…
rayyan-305021493	Pooled sputum to optimise the efficiency and utility of rapid, point-of-care molecular SARS-CoV-2 testing	Jul	8		BMC Infect Dis	1471-2334	21	1	665	Burdett, A. and Toumazou, C. and Sahoo, R. and Mujan, A. and Hon, T. K. and Bedzo-Nutakor, J. and Casali, N. and Karvela, M. and Sohbati, M. and Cooke, G. S. and Davies, G. W. and Moore, L. S. P.		eng			BACKGROUND: As SARS-CoV-2 testing expands, particularly to widespread asymptomatic testing, high sensitivity point-of-care PCR platforms may optimise potential benefits from pooling multiple patients' samples. METHOD: We tested patients and asymptomatic citizens for SARS-CoV-2, exploring the efficiency and utility of CovidNudge (i) for detection in individuals' sputum (compared to nasopharyngeal …
rayyan-305021494	Clinical Progression of COVID-19 Patient with Extended Incubation Period, Delayed RT-PCR Time-to-positivity, and Potential Role of Chest CT-scan	Jan			Acta Med Indones	0125-9326 (Print) 0125-9326	52	1	80-83	Burhan, E. and Prasenohadi, P. and Rogayah, R. and Isbaniyah, F. and Reisa, T. and Dharmawan, I.		eng			Coronavirus Disease 2019 (COVID-19), previously called 2019-nCoV, is a novel disease caused by SARS- CoV-2 which was first identified as outbreak of unknown respiratory illness in Wuhan, China. COVID- 19 was declared as global health emergency by WHO on March 11, 2020 and quickly elevated to global pandemic on 11 March 2020. COVID-19 symptom is highly various in each patient, with fever, fatigue,…
rayyan-305021495	Inflammatory phenotyping predicts clinical outcome in COVID-19	Sep	22		Respir Res	1465-9921 (Print) 1465-9921	21	1	245	Burke, H. and Freeman, A. and Cellura, D. C. and Stuart, B. L. and Brendish, N. J. and Poole, S. and Borca, F. and Phan, H. T. T. and Sheard, N. and Williams, S. and Spalluto, C. M. and Staples, K. J. and Clark, T. W. and Wilkinson, T. M. A.		eng			BACKGROUND: The COVID-19 pandemic has led to more than 760,000 deaths worldwide (correct as of 16th August 2020). Studies suggest a hyperinflammatory response is a major cause of disease severity and death. Identitfying COVID-19 patients with hyperinflammation may identify subgroups who could benefit from targeted immunomodulatory treatments. Analysis of cytokine levels at the point of diagnosis …
rayyan-305021496	Case report of a COVID-19-associated myocardial infarction with no obstructive coronary arteries: Themystery of the phantom embolus or local endothelitis	2021			European Heart Journal - Case Reports	2514-2119	5	2		Burkert, F. R. and Niederreiter, L. and Dichtl, W. and Mayr, A. and Virgolini, I. and Klauser, A. and Weiss, G. and Bellmann-Weiler, R.	https://www.embase.com/search/results?subaction=viewrecord&id=L2012833758&from=export http://dx.doi.org/10.1093/ehjcr/ytaa521	English			Since the first documented outbreak of a novel severe acute respiratory syndrome inducing Coronavirus in China at the end of 2019 the virus has spread to all continents, leading the WHO to declare a pandemic in March 2020. While this virus primarily targets the alveoli in the lungs, multiple authors have described an increased rate of thrombo-embolic events in affected patients. We present this c…
rayyan-305021497	One swab, two tests: Validation of dual SARS-CoV-2 testing on the Abbott ID NOW™	Aug			J Clin Virol	1386-6532 (Print) 1386-6532	141		104896	Burnes, L. E. and Clark, S. T. and Sheldrake, E. and Faheem, A. and Poon, B. P. and Christie-Holmes, N. and Finlay, L. and K and el, C. and Phan, M. and Frankl and , C. and Lau, T. and Gubbay, J. B. and Corbeil, A. and Katz, K. and Kozak, R. A.		eng			BACKGROUND: Point-of-care tests (POCT) are promising tools to detect SARS-CoV-2 in specific settings. Initial reports suggest the ID NOW™ COVID-19 assay (Abbott Diagnostics Inc, USA) is less sensitive than standard real-time reverse transcription polymerase chain reaction (rRT-PCR) assays. This has raised concern over false negatives in SARS-CoV-2 POCT. OBJECTIVES: We compared the performance of …
rayyan-305021498	The effect of heat-treatment on SARS-CoV-2 viability and detection	Apr			J Virol Methods	0166-0934 (Print) 0166-0934	290		114087	Burton, J. and Love, H. and Richards, K. and Burton, C. and Summers, S. and Pitman, J. and Easterbrook, L. and Davies, K. and Spencer, P. and Killip, M. and Cane, P. and Bruce, C. and Roberts, A. D. G.		eng			The development of safe diagnostic protocols for working with SARS-CoV-2 clinical samples at Biosafety Level 2 (BSL2) requires understanding of the effect of heat-treatment on SARS-CoV-2 viability and downstream RT-PCR sensitivity. In this study heating SARS-CoV-2/England/2/2020 to 56 °C and 60 °C for 15, 30 and 60 min reduced the virus titre by between 2.1 and 4.9 log(10) pfu/mL (as determined b…
rayyan-305021499	Search for SARS-CoV-2 RNA in platelets from COVID-19 patients	Feb	17		Platelets	0953-7104	32	2	284-287	Bury, L. and Camilloni, B. and Castronari, R. and Piselli, E. and Malvestiti, M. and Borghi, M. and KuchiBotla, H. and Falcinelli, E. and Petito, E. and Amato, F. and Paliani, U. and Vaudo, G. and Cerotto, V. and Gori, F. and Becattini, C. and De Robertis, E. and Lazzarini, T. and Castaldo, G. and Mencacci, A. and Gresele, P.		eng			The frequent finding of thrombocytopenia in patients with severe SARS-CoV-2 infection (COVID-19) and previous evidence that several viruses enter platelets suggest that SARS-CoV-2 might be internalized by platelets of COVID-19. Aim of our study was to assess the presence of SARS-CoV-2 RNA in platelets from hospitalized patients with aconfirmed diagnosis of COVID-19. RNA was extracted from platele…
rayyan-305021500	RT-qPCR diagnostics: The “drosten” SARS-CoV-2 assay paradigm	2021			International Journal of Molecular Sciences	1422-0067 1661-6596	22	16		Bustin, S. and Kirvell, S. and Huggett, J. F. and Nolan, T.	https://www.embase.com/search/results?subaction=viewrecord&id=L2013382128&from=export http://dx.doi.org/10.3390/ijms22168702	English			The reverse transcription quantitative polymerase chain reaction (RT-qPCR) is an established tool for the diagnosis of RNA pathogens. Its potential for automation has caused it to be used as a presence/absence diagnostic tool even when RNA quantification is not required. This technology has been pushed to the forefront of public awareness by the COVID-19 pandemic, as its global application has en…
rayyan-305021501	Covid-19 and diagnostic testing for SARS-CoV-2 by RT-qPCR—facts and fallacies	2021			International Journal of Molecular Sciences	1422-0067 1661-6596	22	5	1-11	Bustin, S. and Mueller, R. and Shipley, G. and Nolan, T.	https://www.embase.com/search/results?subaction=viewrecord&id=L2006113265&from=export http://dx.doi.org/10.3390/ijms22052459	English			Although molecular testing, and RT-qPCR in particular, has been an indispensable component in the scientific armoury targeting SARS-CoV-2, there are numerous falsehoods, misconceptions, assumptions and exaggerated expectations with regards to capability, performance and usefulness of the technology. It is essential that the true strengths and limitations, although publicised for at least twenty y…
rayyan-305021502	Quantitative detection of SARS-CoV-2 RNA in nasopharyngeal samples from infected patients with mild disease	Apr			J Med Virol	0146-6615	93	4	2439-2445	Bustos, P. and Tambley, C. and Acevedo, A. and Andrade, W. and Leal, G. and Vidal, D. and Roldán, F. and Fasce, R. and Ramírez, E.		eng			Diagnosis of severe acute respiratory syndrome coronavirus 2 (SARS-COV-2) cases is based on the count of real-time reverse transcription-plymerase chain reaction (RT-PCR) positive people. Viral load by real-time RT-PCR has been suggested as a biomarker of the SARS-CoV-2 infection. However, the association of viral load and severity of the disease is not yet resolved. Nasopharyngeal samples from 4…
rayyan-305021503	Clinical Spectrum of COVID-19 in a Mexican Pediatric Population	Feb	15		Indian Pediatr	0019-6061 (Print) 0019-6061	58	2	126-128	Bustos-Cordova, E. and Castillo-Garcia, D. and Ceron-Rodriguez, M. and Soler-Quinones, N.		eng			OBJECTIVE: To describe the broader clinical spectrum of COVID-19 in children. METHODS: In this descriptive, prospective study, we included confirmed pediatric patients with COVID-19 who presented to the emergency department of a pediatric tertiary care center from April to July, 2020. All patients were confirmed by the SARS-CoV-2 RT-PCR test, and we analyzed 24 symptoms and 25 signs. RESULTS: Amo…
rayyan-305021504	Navigating Kidney Transplantation in the Early Phase of Coronavirus Disease 2019: Screening Patients With Reverse Transcriptase Polymerase Chain Reaction and Low-Radiation-Dose Chest Computed Tomography	May			Transplant Proc	0041-1345 (Print) 0041-1345	53	4	1169-1174	Butt, F. K. and Julian, K. and Kadry, Z. and Jain, A.		eng			BACKGROUND: The coronavirus disease 2019 (COVID-19) pandemic of 2020 changed organ transplantation. All elective cases at our institution were postponed for approximately 3 months. Centers for Medicare and Medicaid Services considers organ transplant surgery a Tier 3b case, along with other high acuity procedures, recommending no postponement. Our transplant program collaborated with our transpla…
rayyan-305021505	Assessment of commercial SARS-CoV-2 antibody assays, Jamaica	Apr			Int J Infect Dis	1201-9712 (Print) 1201-9712	105		333-336	Butterfield, T. R. and Bruce-Mowatt, A. and Phillips, Y. Z. R. and Brown, N. and Francis, K. and Brown, J. and Walker, J. P. and McKnight, N. A. L. and Ehikhametalor, K. and Taylor, D. K. and Bruce, C. A. and McGrowder, D. and Wharfe, G. and S and iford, S. L. and Thompson, T. K. and Anzinger, J. J.		eng			BACKGROUND: The performance of the Roche Elecsys® Anti-SARS-CoV-2, Abbott Architect SARS-CoV-2 IgM, Abbott Architect SARS-CoV-2 IgG, Euroimmun SARS-CoV-2 IgA, Euroimmun SARS-CoV-2 IgG ELISA, and Trillium IgG/IgM rapid assays was evaluated in Jamaica. METHODS: Diagnostic sensitivities of the assays were assessed by testing serum samples from SARS-CoV-2 PCR-confirmed persons and diagnostic specific…
rayyan-305021506	Detection profile of SARS-CoV-2 using RT-PCR in different types of clinical specimens: A systematic review and meta-analysis	Feb			J Med Virol	0146-6615 (Print) 0146-6615	93	2	719-725	Bwire, G. M. and Majigo, M. V. and Njiro, B. J. and Mawazo, A.		eng			Testing is one of the commendable measures for curbing the spread of coronavirus disease (COVID-19). But, it should be done using the most appropriate specimen and an accurate diagnostic test such as real-time reverse transcription-polymerase chain reaction (qRT-PCR). Therefore, a systematic review was conducted to determine the positive detection rate of severe acute respiratory syndrome coronav…
rayyan-305021507	BRISK LEFT VENTRICULAR THROMBUS FORMATION IN THE SETTING OF HFREF AND RECENT COVID-19 INFECTION	2021			Journal of the American College of Cardiology	1558-3597 0735-1097	77	18	1994	Byer, M. and Celli, D. and Eisenberg, T. and Lin, R. and Rivera, H. and Calfa, M.	https://www.embase.com/search/results?subaction=viewrecord&id=L2011744302&from=export http://dx.doi.org/10.1016/S0735-1097(21)03350-7	English			Background Left ventricular (LV) thrombus is a serious and potentially fatal complication associated with ischemic cardiomyopathy and heart failure with reduced ejection fraction (HFrEF), typically discovered in the LV apex. The combination of slow blood flow, dilated cardiac chambers, and endothelial dysfunction all work synergistically to create a breeding ground for thrombus formation. In this…
rayyan-305021508	Inferred duration of infectious period of SARS-CoV-2: Rapid scoping review and analysis of available evidence for asymptomatic and symptomatic COVID-19 cases	2020			BMJ Open	2044-6055	10	8		Byrne, A. W. and McEvoy, D. and Collins, A. B. and Hunt, K. and Casey, M. and Barber, A. and Butler, F. and Griffin, J. and Lane, E. A. and McAloon, C. and O'Brien, K. and Wall, P. and Walsh, K. A. and More, S. J.	https://www.embase.com/search/results?subaction=viewrecord&id=L634588626&from=export http://dx.doi.org/10.1136/bmjopen-2020-039856	English			Objectives Our objective was to review the literature on the inferred duration of the infectious period of COVID-19, caused by severe acute respiratory syndrome coronavirus 2 (SARS-CoV-2) virus, and provide an overview of the variation depending on the methodological approach. Design Rapid scoping review. Literature review with fixed search terms, up to 1 April 2020. Central tendency and variatio…
rayyan-305021509	Multiplexed and Extraction-Free Amplification for Simplified SARS-CoV-2 RT-PCR Tests	Mar	9		Anal Chem	0003-2700 (Print) 0003-2700	93	9	4160-4165	Byrnes, S. A. and Gallagher, R. and Steadman, A. and Bennett, C. and Rivera, R. and Ortega, C. and Motley, S. T. and Jain, P. and Weigl, B. H. and Connelly, J. T.		eng			The rapid onset of the global COVID-19 pandemic has led to challenges for accurately diagnosing the disease, including supply shortages for sample collection, preservation, and purification. Currently, most diagnostic tests require RNA extraction and detection by RT-PCR; however, extraction is expensive and time-consuming and requires technical expertise. With these challenges in mind, we report …
rayyan-305021510	Epidemiology of SARS-CoV-2 antibodies among firefighters/paramedics of a US fire department: a cross-sectional study	Dec			Occup Environ Med	1351-0711	77	12	857-861	Caban-Martinez, A. J. and Schaefer-Solle, N. and Santiago, K. and Louzado-Feliciano, P. and Brotons, A. and Gonzalez, M. and Issenberg, S. B. and Kobetz, E.		eng			OBJECTIVES: We estimate the point seroprevalence of SARS-CoV-2 antibodies in the frontline firefighter/paramedic workforce of a South Florida fire department located in the epicentre of a State outbreak. METHODS: A cross-sectional study design was used to estimate the point seroprevalence of SARS-CoV-2 antibodies using a rapid immunoglobulin (Ig)M-IgG combined point-of-care lateral flow immunoass…
rayyan-305021511	[Uncertain Certainties: Upcoming Challenges in the Laboratory Diagnosis of COVID-19]	Jan	4		Acta Med Port	0870-399x	34	1	3-5	Cabral, P. and Gomes, B. and Felgueiras, M.		por
rayyan-305021512	Pooling for SARS-CoV-2 control in care institutions	Oct	12		BMC Infect Dis	1471-2334	20	1	745	Cabrera Alvargonzalez, J. J. and Rey Cao, S. and Pérez Castro, S. and Martinez Lamas, L. and Cores Calvo, O. and Torres Piñon, J. and Porteiro Fresco, J. and Garcia Comesaña, J. and Regueiro Garcia, B.		eng			BACKGROUND: Workers and residents in Care Homes are considered at special risk for the acquisition of SARS-CoV-2 infection, due to the infectivity and high mortality rate in the case of residents, compared to other containment areas. The role of presymptomatic people in transmission has been shown to be important and the early detection of these people is critical for the control of new outbreaks…
rayyan-305021513	[18F]-FDG PET/CT in oncologic patients with unsuspected asymptomatic infection with SARS-CoV-2	2021			European Journal of Nuclear Medicine and Molecular Imaging	1619-7089 1619-7070	48	3	786-793	Cabrera Villegas, A. and Romero Robles, L. G. and Boulvard Chollet, X. L. E. and Albornoz Almada, M. C. and Mangas Losada, M. and Garrastachu, P. and Cañete Sánchez, F. M. and Ramírez Lasanta, R. and Delgado Bolton, R. C.	https://www.embase.com/search/results?subaction=viewrecord&id=L2006171074&from=export http://dx.doi.org/10.1007/s00259-020-04979-5	English			Purpose: Spain has been one of the most affected countries by the COVID-19 pandemic, being among the countries with worse numbers, including the death rate. However, most patients are asymptomatic, although they are very contagious. The objective of this study was to investigate the incidence in oncological patients infected with SARS-CoV-2 that are asymptomatic for COVID-19 and at home and that …
rayyan-305021514	Comment on “COVID-19 severe acute respiratory syndrome coronavirus 2 (SARS-CoV-2) infection in children and adolescents: a systematic review of critically unwell children and the association with underlying comorbidities”	2021			European Journal of Pediatrics	1432-1076 0340-6199	180	10	3251-3252	Cai, J. and Deng, Y. and Li, G. and Tang, M. and Liang, H.	https://www.embase.com/search/results?subaction=viewrecord&id=L2010896952&from=export http://dx.doi.org/10.1007/s00431-021-04036-9	English
rayyan-305021515	Clinical manifestations and pathogen characteristics in children admitted for suspected COVID-19	Dec			Front Med	2095-0217 (Print) 2095-0217	14	6	776-785	Cai, X. and Jiang, H. and Zhang, S. and Xia, S. and Du, W. and Ma, Y. and Yu, T. and Li, W.		eng			Coronavirus disease 2019 (COVID-19), which is caused by severe acute respiratory syndrome coronavirus-2 (SARS-CoV-2), has spread around the world. However, approaches to distinguish COVID-19 from pneumonia caused by other pathogens have not yet been reported. We retrospectively analyzed the clinical data of 97 children with probable COVID-19. A total of 13 (13.4%) patients were confirmed positive…
rayyan-305021516	A Peptide-Based Magnetic Chemiluminescence Enzyme Immunoassay for Serological Diagnosis of Coronavirus Disease 2019	Jun	29		J Infect Dis	0022-1899 (Print) 0022-1899	222	2	189-193	Cai, X. F. and Chen, J. and Li Hu, J. and Long, Q. X. and Deng, H. J. and Liu, P. and Fan, K. and Liao, P. and Liu, B. Z. and Wu, G. C. and Chen, Y. K. and Li, Z. J. and Wang, K. and Zhang, X. L. and Tian, W. G. and Xiang, J. L. and Du, H. X. and Wang, J. and Hu, Y. and Tang, N. and Lin, Y. and Ren, J. H. and Huang, L. Y. and Wei, J. and Gan, C. Y. and Chen, Y. M. and Gao, Q. Z. and Chen, A. M. a…		eng			BACKGROUND: Severe acute respiratory syndrome coronavirus 2 (SARS-CoV-2), a novel β-coronavirus, causes severe pneumonia and has spread throughout the globe rapidly. The disease associated with SARS-CoV-2 infection is named coronavirus disease 2019 (COVID-19). To date, real-time reverse-transcription polymerase chain reaction (RT-PCR) is the only test able to confirm this infection. However, the …
rayyan-305021517	Sensitivity of nasopharyngeal, oropharyngeal, and nasal wash specimens for SARS-CoV-2 detection in the setting of sampling device shortage	2021			European Journal of Clinical Microbiology and Infectious Diseases	1435-4373 0934-9723	40	2	441-445	Calame, A. and Mazza, L. and Renzoni, A. and Kaiser, L. and Schibler, M.	https://www.embase.com/search/results?subaction=viewrecord&id=L2006171556&from=export http://dx.doi.org/10.1007/s10096-020-04039-8	English			In the context of an unprecedented shortage of nasopharyngeal swabs (NPS) or sample transport media during the coronavirus disease 2019 (COVID-19) crisis, alternative methods for sample collection are needed. To address this need, we validated a cell culture medium as a viral transport medium, and compared the analytical sensitivity of SARS-CoV-2 RT-PCR in nasal wash (NW), oropharyngeal swab (OPS…
rayyan-305021518	Infection sustained by lineage B.1.1.7 of SARS-CoV-2 is characterised by longer persistence and higher viral RNA loads in nasopharyngeal swabs	Apr			Int J Infect Dis	1201-9712 (Print) 1201-9712	105		753-755	Calistri, P. and Amato, L. and Puglia, I. and Cito, F. and Di Giuseppe, A. and Danzetta, M. L. and Morelli, D. and Di Domenico, M. and Caporale, M. and Scialabba, S. and Portanti, O. and Curini, V. and Perletta, F. and Cammà, C. and Ancora, M. and Savini, G. and Migliorati, G. and D'Alterio, N. and Lorusso, A.		eng			Following the announcement on December 2020 about the emergence of a new variant (VOC 202012/ 01, B.1.1.7 lineage) in the United Kingdom, a targeted surveillance was put in place in the Abruzzo region (Italy), which allowed detection of 313 persons affected by lineage B.1.1.7, up to the 20th of February 2021. We investigated the results of RT-PCR on nasopharyngeal swabs tested from December 2020 …
rayyan-305021519	Saliva is Comparable to Nasopharyngeal Swabs for Molecular Detection of SARS-CoV-2	Sep	3		Microbiol Spectr	2165-0497	9	1	e0016221	Callahan, C. and Ditelberg, S. and Dutta, S. and Littlehale, N. and Cheng, A. and Kupczewski, K. and McVay, D. and Riedel, S. and Kirby, J. E. and Arnaout, R.		eng			The continued need for molecular testing for severe acute respiratory syndrome coronavirus 2 (SARS-CoV-2) and the potential for self-collected saliva as an alternative to nasopharyngeal (NP) swabs for sample acquisition led us to compare saliva to NP swabs in an outpatient setting without restrictions to avoid food, drink, smoking, or tooth-brushing. A total of 385 pairs of NP and saliva specimen…
rayyan-305021520	Open Development and Clinical Validation of Multiple 3D-Printed Sample-Collection Swabs: Rapid Resolution of a Critical COVID-19 Testing Bottleneck	Apr	17		medRxiv					Callahan, C. J. and Lee, R. and Zulauf, K. and Tamburello, L. and Smith, K. P. and Previtera, J. and Cheng, A. and Green, A. and Abdul Azim, A. and Yano, A. and Doraiswami, N. and Kirby, J. and Arnaout, R.		eng			The SARS-CoV-2 pandemic has caused a severe international shortage of the nasopharyngeal swabs that are required for collection of optimal specimens, creating a critical bottleneck in the way of high-sensitivity virological testing for COVID-19. To address this crisis, we designed and executed an innovative, radically cooperative, rapid-response translational-research program that brought togethe…
rayyan-305021521	Open Development and Clinical Validation of Multiple 3D-Printed Nasopharyngeal Collection Swabs: Rapid Resolution of a Critical COVID-19 Testing Bottleneck	Jul	23		J Clin Microbiol	0095-1137 (Print) 0095-1137	58	8		Callahan, C. J. and Lee, R. and Zulauf, K. E. and Tamburello, L. and Smith, K. P. and Previtera, J. and Cheng, A. and Green, A. and Abdul Azim, A. and Yano, A. and Doraiswami, N. and Kirby, J. E. and Arnaout, R. A.		eng			The pandemic caused by severe acute respiratory syndrome coronavirus 2 (SARS-CoV-2) has caused a severe international shortage of the nasopharyngeal swabs that are required for collection of optimal specimens, creating a critical bottleneck blocking clinical laboratories' ability to perform high-sensitivity virological testing for SARS-CoV-2. To address this crisis, we designed and executed an in…
rayyan-305021522	Open development and clinical validation of multiple 3d-printed nasopharyngeal collection swabs: rapid resolution of a critical covid-19 testing bottleneck	2020			Journal of Clinical Microbiology	1098-660X 0095-1137	58	8		Callahan, C. J. and Lee, R. and Zulauf, K. E. and Tamburello, L. and Smith, K. P. and Previtera, J. and Cheng, A. and Green, A. and Azim, A. A. and Yano, A. and Doraiswami, N. and Kirby, J. E. and Arnaout, R. A.	https://www.embase.com/search/results?subaction=viewrecord&id=L2007356225&from=export http://dx.doi.org/10.1128/JCM.00876-20	English			The pandemic caused by severe acute respiratory syndrome coronavirus 2 (SARS-CoV-2) has caused a severe international shortage of the nasopharyngeal swabs that are required for collection of optimal specimens, creating a critical bottleneck blocking clinical laboratories’ ability to perform high-sensitivity virological testing for SARS-CoV-2. To address this crisis, we designed and executed an in…
rayyan-305021523	Diagnosing EVALI in the Time of COVID-19	Nov			Chest	0012-3692 (Print) 0012-3692	158	5	2034-2037	Callahan, S. J. and Harris, D. and Collingridge, D. S. and Guidry, D. W. and Dean, N. C. and Lanspa, M. J. and Blagev, D. P.		eng
rayyan-305021524	Optimal Insertion Depth for Nasal Mid-Turbinate and Nasopharyngeal Swabs	Jul	14		Diagnostics (Basel)	2075-4418 (Print) 2075-4418	11	7		Callesen, R. E. and Kiel, C. M. and Hovgaard, L. H. and Jakobsen, K. K. and Papesch, M. and von Buchwald, C. and Todsen, T.		eng			Millions of people are tested for COVID-19 daily during the pandemic, and a lack of evidence to guide optimal nasal swab testing can increase the risk of false-negative test results. This study aimed to determine the optimal insertion depth for nasal mid-turbinate and nasopharyngeal swabs. The measurements were made with a flexible endoscope during the collection of clinical specimens with a naso…
rayyan-305021525	Deep learning with robustness to missing data: A novel approach to the detection of COVID-19	2021			PLoS One	1932-6203	16	7	e0255301	Çallı, E. and Murphy, K. and Kurstjens, S. and Samson, T. and Herpers, R. and Smits, H. and Rutten, M. and van Ginneken, B.		eng			In the context of the current global pandemic and the limitations of the RT-PCR test, we propose a novel deep learning architecture, DFCN (Denoising Fully Connected Network). Since medical facilities around the world differ enormously in what laboratory tests or chest imaging may be available, DFCN is designed to be robust to missing input data. An ablation study extensively evaluates the perform…
rayyan-305021526	Digital Tomosynthesis and COVID-19: An Improvement in the Assessment of Pulmonary Opacities	Nov			Arch Bronconeumol (Engl Ed)	0300-2896 (Print) 2173-5751	56	11	761-763	Calvo, I. and SantaCruz-Calvo, S. and Aranzana, M. G. and Mármol, P. and Luque, JÁ and Peral, I. and Quijada, E. M. and Gómez, C. and Borrego, C. and Marín, J.		eng spa
rayyan-305021527	COVID-19 in patients with HIV-1 infection: a single-centre experience in northern Italy	2021			Infection	1439-0973 0300-8126	49	2	333-337	Calza, L. and Bon, I. and Tadolini, M. and Borderi, M. and Colangeli, V. and Badia, L. and Verucchi, G. and Rossini, G. and Vocale, C. and Gaibani, P. and Viale, P. and Attard, L.	https://www.embase.com/search/results?subaction=viewrecord&id=L2005755344&from=export http://dx.doi.org/10.1007/s15010-020-01492-7	English			Background: Since the end of February 2020, the Coronavirus Disease 2019 (COVID-19) outbreak rapidly spread throughout Italy and other European countries, but limited information has been available about its characteristics in HIV-infected patients. Methods: We have described a case series of patients with HIV infection and COVID-19 diagnosed at the S.Orsola Hospital (Bologna, Italy) during March…
rayyan-305021528	Development and evaluation of a set of spike and receptor binding domain-based enzyme-linked immunosorbent assays for sars-cov-2 serological testing	2021			Diagnostics	2075-4418	11	8		Camacho-S and oval, R. and Nieto-Patlán, A. and Carballo-Uicab, G. and Montes-Luna, A. and Jiménez-Martínez, M. C. and Vallejo-Castillo, L. and González-González, E. and Arrieta-Oliva, H. I. and Gómez-Castellano, K. and Guzmán-Bringas, O. U. and Cruz-Domínguez, M. P. and Medina, G. and Montiel-Cervantes, L. A. and Gordillo-Marín, M. and Vázquez-Campuzano, R. and Torres-Longoria, B. and López-Mart…	https://www.embase.com/search/results?subaction=viewrecord&id=L2013578549&from=export http://dx.doi.org/10.3390/diagnostics11081506	English			The implementation and validation of anti-SARS-CoV-2 IgG serological assays are reported in this paper. S1 and RBD proteins were used to coat ELISA plates, and several secondary antibodies served as reporters. The assays were initially validated with 50 RT-PCR positive COVID-19 sera, which showed high IgG titers of mainly IgG1 isotype, followed by IgG3. Low or no IgG2 and IgG4 titers were detecte…
rayyan-305021529	Covid 19 infection in pregnant women and newborn infants at a single U.S. center: What disparities, testing and isolation practices can teach US	2020			Open Forum Infectious Diseases	2328-8957	7		S328-S329	Camelo, I. Y. and Figueira, M. and Sabharwal, V.	https://www.embase.com/search/results?subaction=viewrecord&id=L634732117&from=export http://dx.doi.org/10.1093/ofid/ofaa439.718	English			Background: COVID-19 transmission from mother to infant suggests that vertical and horizontal transmission of COVID-19 are possible. Here we describe the demographic and clinical characteristics and outcomes of SARS-CoV-2 positive pregnant women and their newborns. Summarized Characteristics of 19 COVID-19 Positive Mothers that Delivered 3/31/20-6/17/20 at Boston Medical Center Methods: We collec…
rayyan-305021530	Extraction-Free Methods for the Detection of SARS-CoV-2 by Reverse Transcription-PCR: a Comparison with the Cepheid Xpert Xpress SARS-CoV-2 Assay across Two Medical Centers	Jan	21		J Clin Microbiol	0095-1137 (Print) 0095-1137	59	2		Cameron, A. and Pecora, N. D. and Pettengill, M. A.		eng
rayyan-305021531	Active testing of groups at increased risk of acquiring SARS-CoV-2 in Canada: costs and human resource needs	Oct	5		Cmaj	0820-3946 (Print) 0820-3946	192	40	E1146-e1155	Campbell, J. R. and Uppal, A. and Oxlade, O. and Fregonese, F. and Bastos, M. L. and Lan, Z. and Law, S. and Oh, C. E. and Russell, W. A. and Sulis, G. and Winters, N. and Yanes-Lane, M. and Brisson, M. and Laszlo, S. and Evans, T. G. and Menzies, D.		eng			BACKGROUND: Testing for severe acute respiratory syndrome coronavirus 2 (SARS-CoV-2) is largely passive, which impedes epidemic control. We defined active testing strategies for SARS-CoV-2 using reverse transcription polymerase chain reaction (RT-PCR) for groups at increased risk of acquiring SARS-CoV-2 in all Canadian provinces. METHODS: We identified 5 groups who should be prioritized for activ…
rayyan-305021532	Re-Testing Patients for COVID-19 after Symptomatic Recovery: a Work in Progress	Nov			J Gen Intern Med	0884-8734 (Print) 0884-8734	35	11	3352-3354	Campion Dialo, N. and Gantert, S. and Campion, F. X.		eng
rayyan-305021533	Organizational aspects of pediatric anesthesia and surgery between two waves of Covid-19	Jul			Acta Anaesthesiol Scand	0001-5172 (Print) 0001-5172	65	6	755-760	Camporesi, A. and Melloni, G. E. M. and Diotto, V. and Bertani, P. and La Pergola, E. and Pelizzo, G.		eng			BACKGROUND: The initial wave of the Covid-19 pandemic has hit Italy, and Lombardy in particular, with violence, forcing to reshape all hospitals' activities; this happened even in pediatric hospitals, although the young population seemed initially spared from the disease. "Vittore Buzzi" Children's Hospital, which is a pediatric/maternal hospital located in Milan (Lombardy Region), had to stop el…
rayyan-305021534	Low seroprevalence of SARS-CoV-2 antibodies in a liver transplant cohort	2021			Transplant International	1432-2277 0934-0874	34	10	1908-1913	Campos-Varela, I. and Len, O. and Villagrasa, A. and Márquez-Algaba, E. and Esperalba, J. and Dopazo, C. and Los-Arcos, I. and Antón, A. and Castells, L.	https://www.embase.com/search/results?subaction=viewrecord&id=L2013289879&from=export http://dx.doi.org/10.1111/tri.13946	English			Solid organ transplant recipients might be at greater risk for acquisition and mortality because of SARS-CoV-2. There are no data regarding SARS-CoV-2 seroprevalence among liver transplant (LT) recipients, and whether it is different from that of the general population or other immunosuppressed groups. We evaluated the prevalence of IgG SARS-CoV-2 antibodies among LT recipients to estimate the fr…
rayyan-305021535	Tuberculosis and COVID-19: An overlapping situation during pandemic	Jul	31		J Infect Dev Ctries	1972-2680	14	7	721-725	Can Sarınoğlu, R. and Sili, U. and Eryuksel, E. and Olgun Yildizeli, S. and Cimsit, C. and Karahasan Yagci, A.		eng			INTRODUCTION: The novel coronavirus severe acute respiratory syndrome coronavirus 2 (SARS-CoV-2) is responsible for the coronavirus disease 2019 (COVID-19). First COVID-19 case was detected in March, 10, 2020 in Turkey and as of May, 18, 2020 148,067 cases have been identified and 4096 citizens have died. Tuberculosis (TB) is a worldwide public health concern, incidence of tuberculosis (per 100,0…
rayyan-305021536	SARS-CoV-2 IGM and IGG rapid serologic test for the diagnosis of COVID-19 in the emergency department	Nov			J Infect	0163-4453 (Print) 0163-4453	81	5	816-846	Cancella de Abreu, M. and Choquet, C. and Petit, H. and Bouzid, D. and Damond, F. and Marot, S. and Ferre, V. M. and Burrel, S. and Boutolleau, D. and Houdou-Fidouh, N. and Marcelin, A. G. and Descamps, D. and Hausfater, P.		eng			• RT-PCR for SARS-CoV-2′s diagnostic has many false negatives and long turnaround times. • In our study 20% of RT-PCR negative patients had a rapid Sars-CoV2 IgG/IgM positive. • Rapid SARS-CoV2 IgG/IgM may be used as a complementary assay to the RT-PCR. • They can be useful in emergency patient's triage and admission. • They help avoiding to admit a patient infected with SARS-CoV-2 in a COVID-fre…
rayyan-305021537	Recommendations for use of antigenic tests in the diagnosis of acute SARS-CoV-2 infection in the second pandemic wave: attitude in different clinical settings	Dec			Rev Esp Quimioter	0214-3429 (Print) 0214-3429	33	6	466-484	C and el, F. J. and Barreiro, P. and San Román, J. and Abanades, J. C. and Barba, R. and Barberán, J. and Bibiano, C. and Canora, J. and Cantón, R. and Calvo, C. and Carretero, M. and Cava, F. and Delgado, R. and García-Rodríguez, J. and González Del Castillo, J. and González de Villaumbrosia, C. and Hernández, M. and Losa, J. E. and Martínez-Peromingo, F. J. and Molero, J. M. and Muñoz, P. and O…		eng			The high transmissibility of SARS-CoV-2 before and shortly after the onset of symptoms suggests that only diagnosing and isolating symptomatic patients may not be sufficient to interrupt the spread of infection; therefore, public health measures such as personal distancing are also necessary. Additionally, it will be important to detect the newly infected individuals who remain asymptomatic, whic…
rayyan-305021538	Utility of lateral flow tests in SARS-CoV-2 infection monitorization	Aug			Rev Esp Quimioter	0214-3429 (Print) 0214-3429	33	4	258-266	C and el, F. J. and Viñuela-Prieto, J. M. and González Del Castillo, J. and Barreiro García, P. and Fragiel Saavedra, M. and Hernández Píriz, A. and Jiménez Virumbrales, D. and Canora Lebrato, J. and García de Casasola, G. and Gil Prieto, R. and San-Román Montero, J. and Ortega Anselmi, J. and Barba Martín, R. and Prados Roa, F. and Marco Martínez, J. and Zapatero Gaviria, A.		eng			OBJECTIVE: The diagnosis of SARS-CoV-2 infection is crucial for medical and public health reasons, to allow the best treatment of cases and the best control of the pandemic. Serology testing allows for the detection of asymptomatic infections and 19-COVID cases once the virus has been cleared. We analyzed the usefulness of the SARS-CoV-2 rapid test of Autobio and tried to correlate its pattern wi…
rayyan-305021539	T cell and antibody responses to SARS-CoV-2: Experience from a French transplantation and hemodialysis center during the COVID-19 pandemic	Feb			Am J Transplant	1600-6135 (Print) 1600-6135	21	2	854-863	C and on, S. and Guerrot, D. and Drouot, L. and Lemoine, M. and Lebourg, L. and Hanoy, M. and Boyer, O. and Bertr and , D.		eng			Immunosuppressed organ-transplanted patients are considered at risk for severe forms of COVID-19. Moreover, exaggerated innate and adaptive immune responses might be involved in severe progression of the disease. However, no data on the immune response to SARS-CoV-2 in transplanted patients are currently available. Here, we report the first assessment of antibody and T cell responses to SARS-CoV-…
rayyan-305021540	SARS-CoV-2 IgG/IgM Rapid Test as a Diagnostic Tool in Hospitalized Patients and Healthcare Workers, at a large Teaching Hospital in northern Italy, during the 2020 COVID-19 Pandemic	Oct			New Microbiol	1121-7138 (Print) 1121-7138	43	4	161-165	Canetti, D. and Dell'Acqua, R. and Riccardi, N. and Della Torre, L. and Bigoloni, A. and Muccini, C. and Bruzzesi, E. and Ranzenigo, M. and Chiurlo, M. and Racca, S. and Galli, C. and Castagna, A. and Tambussi, G. and Lazzarin, A.		eng			We describe the outcome of a Severe Acute Respiratory Syndrome Coronavirus 2 (SARS-CoV-2) IgG/IgM rapid test, and discuss the potential suitability of antibody testing. Retrospective single cohort study on patients with suspected Coronavirus Disease 2019 (COVID-19) and asymptomatic Healthcare Workers, enrolled from March to April 2020. Subjects had quantitative PCR (qPCR) test for detection of SA…
rayyan-305021541	A Trial of Lopinavir-Ritonavir in Adults Hospitalized with Severe Covid-19	2020			New England journal of medicine		382	19	1787‐1799	Cao, B. and Wang, Y. and Wen, D. and Liu, W. and Wang, J. and Fan, G. and Ruan, L. and Song, B. and Cai, Y. and Wei, M. and et al.	https://www.cochranelibrary.com/central/doi/10.1002/central/CN-02096979/full				BACKGROUND: No therapeutics have yet been proven effective for the treatment of severe illness caused by SARS‐CoV‐2. METHODS: We conducted a randomized, controlled, open‐label trial involving hospitalized adult patients with confirmed SARS‐CoV‐2 infection, which causes the respiratory illness Covid‐19, and an oxygen saturation (Sao2) of 94% or less while they were breathing ambient air or a ratio…
rayyan-305021542	A Trial of Lopinavir-Ritonavir in Adults Hospitalized with Severe Covid-19	May	7		N Engl J Med	0028-4793 (Print) 0028-4793	382	19	1787-1799	Cao, B. and Wang, Y. and Wen, D. and Liu, W. and Wang, J. and Fan, G. and Ruan, L. and Song, B. and Cai, Y. and Wei, M. and Li, X. and Xia, J. and Chen, N. and Xiang, J. and Yu, T. and Bai, T. and Xie, X. and Zhang, L. and Li, C. and Yuan, Y. and Chen, H. and Li, H. and Huang, H. and Tu, S. and Gong, F. and Liu, Y. and Wei, Y. and Dong, C. and Zhou, F. and Gu, X. and Xu, J. and Liu, Z. and Zhang,…		eng			BACKGROUND: No therapeutics have yet been proven effective for the treatment of severe illness caused by SARS-CoV-2. METHODS: We conducted a randomized, controlled, open-label trial involving hospitalized adult patients with confirmed SARS-CoV-2 infection, which causes the respiratory illness Covid-19, and an oxygen saturation (Sao(2)) of 94% or less while they were breathing ambient air or a rat…
rayyan-305021543	Vaginal delivery in women with COVID-19: report of two cases	Oct	2		BMC Pregnancy Childbirth	1471-2393	20	1	580	Cao, D. and Chen, M. and Peng, M. and Yin, H. and Sun, G.		eng			BACKGROUND: During the ongoing global outbreak of COVID-19, pregnant women who are susceptible to COVID-19 should be highly concerned. The issue of vertical transmission and the possibility of neonatal infection is a major concern. CASE PRESENTATION: Case 1: A 35-year-old pregnant woman with a gestational age of 37 weeks and 6 days was admitted to our hospital at the point of giving birth. Except…
rayyan-305021544	The Potential Transmission of SARS-CoV-2 from Patients with Negative RT-PCR Swab Tests to Others: Two Related Clusters of COVID-19 Outbreak	Nov	24		Jpn J Infect Dis	1344-6304	73	6	399-403	Cao, G. and Tang, S. and Yang, D. and Shi, W. and Wang, X. and Wang, H. and Li, C. and Wei, J. and Ma, L.		eng			In December 2019, a cluster of cases of acute respiratory illness, novel coronavirus-infected pneumonia, occurred in Wuhan, Hubei Province, China. The false-negative nasopharyngeal swabs for SARS-CoV-2 caused delayed diagnosis of COVID-19, which hindered the prevention and control of the pandemic. The transmission risk of SARS-CoV-2 in negative nasopharyngeal swabs cases has rarely been addressed…
rayyan-305021545	The clinical characteristic of eight patients of COVID-19 with positive RT-PCR test after discharge	Oct			J Med Virol	0146-6615 (Print) 0146-6615	92	10	2159-2164	Cao, H. and Ruan, L. and Liu, J. and Liao, W.		eng			Corona virus disease 2019 (COVID-19) was caused by severe acute respiratory syndrome coronavirus-2 (SARS-CoV-2). The phenomenon of positive real time reverse transcription polymerase chain reaction (RT-PCR) result of SARS-CoV-2 in recovered patients had occurred and the research about these patients was rare. In our study, we did a retrospective review of medical records from COVID-19 patients ad…
rayyan-305021546	A Bayesian method for synthesizing multiple diagnostic outcomes of COVID-19 tests	Sep			R Soc Open Sci	2054-5703 (Print) 2054-5703	8	9	201867	Cao, L. and Zhao, S. and Li, Q. and Ling, L. and Wu, W. K. K. and Zhang, L. and Lou, J. and Chong, M. K. C. and Chen, Z. and Wong, E. L. Y. and Zee, B. C. Y. and Chan, M. T. V. and Chan, P. K. S. and Wang, M. H.		eng			The novel coronavirus disease 2019 (COVID-19) has spread worldwide and threatened human life. Diagnosis is crucial to contain the spread of SARS-CoV-2 infections and save lives. Diagnostic tests for COVID-19 have varying sensitivity and specificity, and the false-negative results would have substantial consequences to patient treatment and pandemic control. To detect all suspected infections, mul…
rayyan-305021547	Post-lockdown SARS-CoV-2 nucleic acid screening in nearly ten million residents of Wuhan, China	2020			Nature Communications	2041-1723	11	1		Cao, S. and Gan, Y. and Wang, C. and Bachmann, M. and Wei, S. and Gong, J. and Huang, Y. and Wang, T. and Li, L. and Lu, K. and Jiang, H. and Gong, Y. and Xu, H. and Shen, X. and Tian, Q. and Lv, C. and Song, F. and Yin, X. and Lu, Z.	https://www.embase.com/search/results?subaction=viewrecord&id=L2007335394&from=export http://dx.doi.org/10.1038/s41467-020-19802-w	English			Stringent COVID-19 control measures were imposed in Wuhan between January 23 and April 8, 2020. Estimates of the prevalence of infection following the release of restrictions could inform post-lockdown pandemic management. Here, we describe a city-wide SARS-CoV-2 nucleic acid screening programme between May 14 and June 1, 2020 in Wuhan. All city residents aged six years or older were eligible and…
rayyan-305021548	Self-sampling kit delivered to travelers for COVID-19 testing 4 days after arrival in French Polynesia, July 2020-February 2021	Sep	Oct		Travel Med Infect Dis	1477-8939 (Print) 1477-8939	43		102098	Cao-Lormeau, V. M. and Teiti, I. and Teissier, A. and Richard, V. and Aubry, M.		eng
rayyan-305021549	Prevalence, clinical features, and outcomes of SARS-CoV-2 infection in pregnant women with or without mild/moderate symptoms: Results from universal screening in a tertiary care center in Mexico City, Mexico	2021			PLoS ONE	1932-6203	16	4		Cardona-Pérez, J. A. and Villegas-Mota, I. and Helguera-Repetto, A. C. and Acevedo-Gallegos, S. and Rodríguez-Bosch, M. and Aguinaga-Ríos, M. and Coronado-Zarco, I. and León-Juárez, M. and Aguilar-Ayala, D. and Valdespino-Vázquez, M. Y. and Moreno-Verduzco, E. R. and Rivera, M. A. and Valencia-Contreras, C. and de Lourdes Gómez-Sousa, M. and Solis-Paredes, M. and Frías-Madrid, B. and Velasco-Téll…	https://www.embase.com/search/results?subaction=viewrecord&id=L2011823929&from=export http://dx.doi.org/10.1371/journal.pone.0249584	English			The perinatal consequences of SARS-CoV-2 infection are still largely unknown. This study aimed to describe the features and outcomes of pregnant women with or without SARSCoV-2 infection after the universal screening was established in a large tertiary care center admitting only obstetric related conditions without severe COVID-19 in Mexico City. This retrospective case-control study integrates d…
rayyan-305021550	Prevalence, clinical features, and outcomes of SARS-CoV-2 infection in pregnant women with or without mild/moderate symptoms: Results from universal screening in a tertiary care center in Mexico City, Mexico	2021			PLoS One	1932-6203	16	4	e0249584	Cardona-Pérez, J. A. and Villegas-Mota, I. and Helguera-Repetto, A. C. and Acevedo-Gallegos, S. and Rodríguez-Bosch, M. and Aguinaga-Ríos, M. and Coronado-Zarco, I. and León-Juárez, M. and Aguilar-Ayala, D. and Valdespino-Vázquez, M. Y. and Moreno-Verduzco, E. R. and Rivera, M. A. and Valencia-Contreras, C. and Gómez-Sousa, M. L. and Solis-Paredes, M. and Frías-Madrid, B. and Velasco-Téllez, C. a…		eng			The perinatal consequences of SARS-CoV-2 infection are still largely unknown. This study aimed to describe the features and outcomes of pregnant women with or without SARS-CoV-2 infection after the universal screening was established in a large tertiary care center admitting only obstetric related conditions without severe COVID-19 in Mexico City. This retrospective case-control study integrates …
rayyan-305021551	Establishing a mass spectrometry-based system for rapid detection of SARS-CoV-2 in large clinical sample cohorts	Dec	3		Nat Commun	2041-1723	11	1	6201	Cardozo, K. H. M. and Lebkuchen, A. and Okai, G. G. and Schuch, R. A. and Viana, L. G. and Olive, A. N. and Lazari, C. D. S. and Fraga, A. M. and Granato, C. F. H. and Pintão, M. C. T. and Carvalho, V. M.		eng			The outbreak of severe acute respiratory syndrome coronavirus 2 (SARS-CoV-2) is pressing public health systems around the world, and large population testing is a key step to control this pandemic disease. Here, we develop a high-throughput targeted proteomics assay to detect SARS-CoV-2 nucleoprotein peptides directly from nasopharyngeal and oropharyngeal swabs. A modified magnetic particle-based…
rayyan-305021552	Outpatient COVID-19 surveillance testing in orthotopic heart transplant recipients	Dec			Clin Transplant	0902-0063 (Print) 0902-0063	34	12	e14105	Carey, S. A. and Afzal, A. and Jamil, A. and Williams, S. and Gottlieb, R. L.		eng			COVID-19 case fatality rate in the United States is currently reported at 4.8% based on the confirmed cases of COVID-19. However, there are conflicting reports of estimated deaths in the post-cardiac transplantation patient population associated with COVID-19. METHODS: Observational, retrospective analysis of a large cohort of post Orthotopic Heart Transplantation (OHT) patients in a high volume …
rayyan-305021553	Anosmia and dysgeusia associated with SARS-CoV-2 infection: an age-matched case-control study	Jun	29		Cmaj	0820-3946 (Print) 0820-3946	192	26	E702-e707	Carignan, A. and Valiquette, L. and Grenier, C. and Musonera, J. B. and Nkengurutse, D. and Marcil-Héguy, A. and Vettese, K. and Marcoux, D. and Valiquette, C. and Xiong, W. T. and Fortier, P. H. and Généreux, M. and Pépin, J.		eng			BACKGROUND: Anosmia and dysgeusia have been reported as potential symptoms of coronavirus disease 2019. This study aimed to confirm whether anosmia and dysgeusia are specific symptoms among those who tested positive for severe acute respiratory syndrome coronavirus 2 (SARS-CoV-2). METHODS: We conducted an age-matched case-control study in the Eastern Townships region of Quebec between Mar. 10 and…
rayyan-305021554	COVID-19 Diagnostic and Management Protocol for Pediatric Patients	2020			Clinics (Sao Paulo)	1807-5932 (Print) 1807-5932	75		e1894	Carlotti, Apcp and Carvalho, W. B. and Johnston, C. and Rodriguez, I. S. and Delgado, A. F.		eng			This review aims to verify the main epidemiologic, clinical, laboratory-related, and therapeutic aspects of coronavirus disease 2019 (COVID-19) in critically ill pediatric patients. An extensive review of the medical literature on COVID-19 was performed, mainly focusing on the critical care of pediatric patients, considering expert opinions and recent reports related to this new disease. Experts …
rayyan-305021555	Clearance and persistence of SARS-CoV-2 RNA in patients with COVID-19	Oct			J Med Virol	0146-6615 (Print) 0146-6615	92	10	2227-2231	Carmo, A. and Pereira-Vaz, J. and Mota, V. and Mendes, A. and Morais, C. and da Silva, A. C. and Camilo, E. and Pinto, C. S. and Cunha, E. and Pereira, J. and Coucelo, M. and Martinho, P. and Correia, L. and Marques, G. and Araújo, L. and Rodrigues, F.		eng			Patients with coronavirus disease-2019 may be discharged based on clinical resolution of symptoms, and evidence for viral RNA clearance from the upper respiratory tract. Understanding the severe acute respiratory syndrome coronavirus 2 (SARS-CoV-2) viral clearance profile is crucial to establish a re-testing plan on discharge and ending isolation of patients. We aimed to evaluate the number of da…
rayyan-305021556	Imaging findings of multisystem inflammatory syndrome in children associated with COVID-19	Aug			Pediatr Radiol	0301-0449 (Print) 0301-0449	51	9	1608-1620	Caro-Domínguez, P. and Navallas, M. and Riaza-Martin, L. and Ghadimi Mahani, M. and Ugas Charcape, C. F. and Valverde, I. and D'Arco, F. and Toso, S. and Shelmerdine, S. C. and van Schuppen, J. and Secinaro, A. and Gräfe, D. and Camacho, M. and Neth, O. and Goo, H. W. and Kellenberger, C. J.		eng			BACKGROUND: A hyperinflammatory immune-mediated shock syndrome has been recognised in children exposed to the severe acute respiratory syndrome coronavirus 2 (SARS-CoV-2), the virus that causes coronavirus disease 2019 (COVID-19). OBJECTIVE: To describe typical imaging findings in children with multisystem inflammatory syndrome associated with COVID-19. MATERIALS AND METHODS: During the first wav…
rayyan-305021557	Rapid antigen and molecular tests had varied sensitivity and ≥97% specificity for detecting SARS-CoV-2 infection	Dec	15		Ann Intern Med	0003-4819	173	12	Jc69	Carpenter, C. R.		eng			Dinnes J, Deeks JJ, Adriano A, et al. Rapid, point-of-care antigen and molecular-based tests for diagnosis of SARS-CoV-2 infection. Cochrane Database Syst Rev. 2020;8:CD013705. 32845525.
rayyan-305021558	Diagnosing COVID-19 in the Emergency Department: A Scoping Review of Clinical Examinations, Laboratory Tests, Imaging Accuracy, and Biases	Aug			Acad Emerg Med	1069-6563 (Print) 1069-6563	27	8	653-670	Carpenter, C. R. and Mudd, P. A. and West, C. P. and Wilber, E. and Wilber, S. T.		eng			OBJECTIVE: Severe acute respiratory syndrome coronavirus 2 (SARS-CoV-2) emerged as a global pandemic in early 2020 with rapidly evolving approaches to diagnosing the clinical illness called coronavirus disease (COVID-19). The primary objective of this scoping review is to synthesize current research of the diagnostic accuracy of history, physical examination, routine laboratory tests, real-time r…
rayyan-305021559	COVID-19 Diagnostic Testing For All - Using Non-Dilutive Saliva Sample Collection, Stabilization and Ambient Transport Devices	Jan	25		medRxiv					Carrington, Y. and Orlino, J. and Romero, A. and Gustin, J. and Rezaei, M. and Greene, E. and Rose, S. and Aiyer, R. A. and Nasarabadi, S.		eng			COVID-19 testing is not accessible for millions during this pandemic despite our best efforts. Without greatly expanded testing of asymptomatic individuals, contact tracing and subsequent isolation of spreaders remains as a means for control. In an effort to increase RT-PCR assay testing for the presence of the novel beta-coronavirus SARS-CoV-2 as well as improve sample collection safety, GenTegr…
rayyan-305021560	Performance of Self-Collected Saliva Testing Compared with Nasopharyngeal Swab Testing for the Detection of SARS-CoV-2	May	12		Viruses	1999-4915	13	5		Carrouel, F. and Valette, M. and Perrier, H. and Bouscambert-Duchamp, M. and Dussart, C. and Tramini, P. and Bourgeois, D.		eng			The aim of this study was to determine whether self-collected pure saliva (SCPS) is comparable to nasopharyngeal (NP) swabs in the quantitative detection of SARS-CoV-2 by RT-PCR in asymptomatic, mild patients with confirmed COVID-19. Thirty-one patients aged from 18 to 85 years were included between 9 June and 11 December 2020. A SCPS sample and a NP sample were taken for each patient. Quantitati…
rayyan-305021561	Impact of serological and PCR testing requirements on the selection of COVID-19 convalescent plasma donors	May			Transfusion	0041-1132 (Print) 0041-1132	61	5	1461-1470	Carter, J. A. and Freedenberg, A. T. and Romeiser, J. L. and Talbot, L. R. and Browne, N. J. and Cosgrove, M. E. and Shevik, M. E. and Generale, L. M. and Rago, M. G. and Caravella, G. A. and Ahmed, T. and Mamone, L. J. and Bennett-Guerrero, E.		eng			BACKGROUND: Convalescent plasma is undergoing randomized trials as a potential therapeutic option for COVID-19 infection. Little empirical evidence exists regarding the determination of donor eligibility and experiences with donor selection. STUDY DESIGN AND METHODS: This prospective study was conducted at a tertiary care hospital in New York to select plasma donors for a randomized, double-blind…
rayyan-305021562	Diagnostic strategies for SARS-CoV-2 infection and interpretation of microbiological results	Sep			Clin Microbiol Infect	1198-743X (Print) 1198-743x	26	9	1178-1182	Caruana, G. and Croxatto, A. and Coste, A. T. and Opota, O. and Lamoth, F. and Jaton, K. and Greub, G.		eng			BACKGROUND: To face the current COVID-19 pandemic, diagnostic tools are essential. It is recommended to use real-time RT-PCR for RNA viruses in order (a) to perform a rapid and accurate diagnostic, (b) to guide patient care and management and (c) to guide epidemiological strategies. Further studies are warranted to define the role of serological diagnosis and a possible correlation between serolo…
rayyan-305021563	Quantitative Chest CT analysis in discriminating COVID-19 from non-COVID-19 patients	Feb			Radiol Med	0033-8362 (Print) 0033-8362	126	2	243-249	Caruso, D. and Polici, M. and Zerunian, M. and Pucciarelli, F. and Polidori, T. and Guido, G. and Rucci, C. and Bracci, B. and Muscogiuri, E. and De Dominicis, C. and Laghi, A.		eng			INTRODUCTION: COVID-19 pneumonia is characterized by ground-glass opacities (GGOs) and consolidations on Chest CT, although these CT features cannot be considered specific, at least on a qualitative analysis. The aim is to evaluate if Quantitative Chest CT could provide reliable information in discriminating COVID-19 from non-COVID-19 patients. MATERIALS AND METHODS: From March 31, 2020 until Apr…
rayyan-305021564	Chest CT imaging features of COVID-19 pneumonia: First radiological insights from Porto, Portugal	2020			European Journal of Radiology Open	2352-0477	7			Carvalho, A. and Cunha, R. and Lima, B. A. and Pereira, J. M. and Madureira, A. J.	https://www.embase.com/search/results?subaction=viewrecord&id=L2010175494&from=export http://dx.doi.org/10.1016/j.ejro.2020.100294	English			Introduction: The outbreak of a highly infectious respiratory disease – COVID-19 - has spread globally and a novel type of coronavirus (SARS-CoV-2) was identified as its cause. Chest CT findings have been described as an aid for COVID-19 diagnosis and management. We aimed to describe the CT imaging characteristics in a group of COVID-19 patients while we also intended to assess if any of these ra…
rayyan-305021565	Validation of conventional PCR-like alternative to SARS-CoV-2 detection with target nucleocapsid protein gene in naso-oropharyngeal samples	2021			PLoS One	1932-6203	16	9	e0257350	Carvalho, R. F. and Oliveira, M. D. S. and Ribeiro, J. and Dos Santos, I. G. C. and Almeida, K. S. and Conti, A. C. M. and Alex and rino, B. and Campos, F. S. and Soares, C. M. A. and Ribeiro Júnior, J. C.		eng			SARS-CoV-2 has spread worldwide and has become a global health problem. As a result, the demand for inputs for diagnostic tests rose dramatically, as did the cost. Countries with inadequate infrastructure experience difficulties in expanding their qPCR testing capacity. Therefore, the development of sensitive and specific alternative methods is essential. This study aimed to develop, standardize,…
rayyan-305021566	COVID-19 in Brazil: 150,000 deaths and the Brazilian underreporting	Mar			Diagn Microbiol Infect Dis	0732-8893 (Print) 0732-8893	99	3	115258	Carvalho, T. A. and Boschiero, M. N. and Marson, F. A. L.		eng			Brazil is one of the epicenters of the COVID-19 pandemic and has reported 5,113,628 cases and 150,998 deaths by the disease. Comparing the deaths by natural causes expected and the excess mortality rate, there is a 22% increase in deaths mainly of male patients and individuals over 60 years old.
rayyan-305021567	SARS CoV-2 infections in healthcare workers with a pre-existing T-cell response: a prospective cohort study	Jun			Clin Microbiol Infect	1198-743X (Print) 1198-743x	27	6	916.e1-916.e4	Casado, J. L. and Häemmerle, J. and Vizcarra, P. and Velasco, H. and Velasco, T. and Fern and ez-Escribano, M. and Vallejo, A.		eng			OBJECTIVE: T-cell responses against severe acute respiratory syndrome coronavirus 2 (SARS-CoV-2) are observed in unexposed individuals. We evaluated the impact of this pre-existing cellular response on incident SARS-CoV-2 infections. METHODS: This was a follow-up study of 38 seronegative healthcare workers (HCWs) with previous evaluation of CD8+ and CD4+ T-cell responses after stimulation with SA…
rayyan-305021568	Detection of SARS-CoV-2 in Human Retinal Biopsies of Deceased COVID-19 Patients	Jul	3		Ocul Immunol Inflamm	0927-3948	28	5	721-725	Casagr and e, M. and Fitzek, A. and Püschel, K. and Aleshcheva, G. and Schultheiss, H. P. and Berneking, L. and Spitzer, M. S. and Schultheiss, M.		eng			PURPOSE: To report the presence of viral ribonucleic acid (RNA) of severe acute respiratory syndrome coronavirus 2 (SARS-CoV-2) in human retina in deceased patients with confirmed novel coronavirus disease 2019 (COVID-19). PATIENTS AND METHODS: Fourteen eyes of 14 deceased patients with confirmed COVID-19 disease were enucleated during autopsy. A sample of human retina was secured and fixed in RN…
rayyan-305021569	Systemic Capillary Leak Syndrome Secondary to Coronavirus Disease 2019	2020			Chest	1931-3543 0012-3692	158	6	e267-e268	Case, R. and Ramaniuk, A. and Martin, P. and Simpson, P. J. and Harden, C. and Ataya, A.	https://www.embase.com/search/results?subaction=viewrecord&id=L2008404024&from=export http://dx.doi.org/10.1016/j.chest.2020.06.049	English			Systemic capillary leak syndrome is a rare disorder characterized by dysfunctional inflammatory response, endothelial dysfunction, and extravasation of fluid from the vascular space to the interstitial space leading to shock, hemoconcentration, hypoalbuminemia, and subsequent organ failure. The condition may be idiopathic or secondary to an underlying cause, which can include viral infections. He…
rayyan-305021570	Early report of a phase I/II study of human placental hematopoietic stem cell derived natural killer cells (CYNK-001) for the treatment of adults with COVID-19 (NCT04365101)	2021			Cancer Research	1538-7445	81	13		Casper, C. and Groysman, L. and Malhotra, V. and Whitman, E. and Herb, S. and Rave, E. and Lew, A. and Goman, C. and Sagawa, Z. and Thakar, M. and Lacasse, V. and Daly, C. and He, S. and Kang, L. and Koppisetti, S. and Mahlakõiv, T. and Osokoya, S. and Van Der Touw, W. and Zhu, J. and Berk, G. and Zhang, X. and Pecora, A. and Hariri, R.	https://www.embase.com/search/results?subaction=viewrecord&id=L635904297&from=export http://dx.doi.org/10.1158/1538-7445.AM2021-CT201	English			Background CYNK-001 is a cryopreserved, allogeneic, off-the-shelf natural killer (NK) cell investigational product derived from placental CD34+ cells. CYNK-001 exhibits cytotoxicity against various cancer cell types as well as virally infected cells and secretes immunomodulatory cytokines upon target activation. This is the first study to evaluate the safety and potential efficacy of CYNK-001 to …
rayyan-305021571	Performance of VivaDiag COVID-19 IgM/IgG Rapid Test is inadequate for diagnosis of COVID-19 in acute patients referring to emergency room department	Oct			J Med Virol	0146-6615 (Print) 0146-6615	92	10	1724-1727	Cassaniti, I. and Novazzi, F. and Giardina, F. and Salinaro, F. and Sachs, M. and Perlini, S. and Bruno, R. and Mojoli, F. and Baldanti, F.		eng
rayyan-305021572	Assessment of Multiplex Digital Droplet RT-PCR as a Diagnostic Tool for SARS-CoV-2 Detection in Nasopharyngeal Swabs and Saliva Samples	Apr	29		Clin Chem	0009-9147 (Print) 0009-9147	67	5	736-741	Cassinari, K. and Aless and ri-Gradt, E. and Chambon, P. and Charbonnier, F. and Gracias, S. and Beaussire, L. and Alex and re, K. and Sarafan-Vasseur, N. and Houdayer, C. and Etienne, M. and Caron, F. and Plantier, J. C. and Frebourg, T.		eng			BACKGROUND: Reverse transcription-quantitative PCR on nasopharyngeal swabs is currently the reference COVID-19 diagnosis method but exhibits imperfect sensitivity. METHODS: We developed a multiplex reverse transcription-digital droplet PCR (RT-ddPCR) assay, targeting 6 SARS-CoV-2 genomic regions, and evaluated it on nasopharyngeal swabs and saliva samples collected from 130 COVID-19 positive or n…
rayyan-305021573	SARS-COV-2 infection presenting as ST-elevationmyocardial infarction	2021			Catheterization and Cardiovascular Interventions	1522-726X 1522-1946	97	3	E339-E342	Castagna, F. and Cerrud-Rodriguez, R. and Villela, M. A. and Bortnick, A. E.	https://www.embase.com/search/results?subaction=viewrecord&id=L2005109353&from=export http://dx.doi.org/10.1002/ccd.28974	English			We describe a patient presenting with chest discomfort, anterolateral ST elevation, and developing acute cardiogenic shock secondary to SARS-COV-2infection—patient zero presenting to our institution's cardiac catheterization laboratory. The emergent presentation with limited clinical information led to exposure of personnel. The diagnosis was complicated by two negative tests for SARS-COV-2, and …
rayyan-305021574	Asymptomatic COVID-19 positive patient suspected on FDG-PET/CT	Jun			Nucl Med Commun	0143-3636	41	6	598-599	Castanheira, J. and Mascarenhas Gaivão, A. and Mairos Teixeira, S. and Pereira, P. J. and Costa, D. C.		eng
rayyan-305021575	Direct RT-PCR amplification of SARS-CoV-2 from clinical samples using a concentrated viral lysis-amplification buffer prepared with IGEPAL-630	Jul	9		Sci Rep	2045-2322	11	1	14204	Castellanos-Gonzalez, A. and Shelite, T. R. and Lloyd, N. and Sadiqova, A. and Ping, R. and Williams-Bouyer, N. and Melby, P. C. and Travi, B. L.		eng			The pandemic of 2019 caused by the novel coronavirus (SARS-CoV-2) is still rapidly spreading worldwide. Nucleic acid amplification serves as the gold standard method for confirmation of COVID-19 infection. However, challenges faced for diagnostic laboratories from undeveloped countries includes shortage of kits and supplies to purify viral RNA. Therefore, it is urgent to validate alternative nucl…
rayyan-305021576	Performance of an alternative RT-PCR procedure using residual sample from the Panbio™ Ag COVID-19 test	Oct	11		Braz J Infect Dis	1413-8670 (Print) 1413-8670			101630	Castineiras, Tmpp and Nascimento É, R. D. S. and Faffe, D. S. and Galliez, R. M. and Mariani, D. and Leitão, I. C. and de Melo, M. G. M. and Ferreira, O. C. and Tanuri, A.		eng			INTRODUCTION: In the current standard of care (SoC) RT-PCR method for COVID-19, the patient's swab was extracted in viral transport media (VTM). For the Panbio™ COVID-19 Ag Rapid Test, the patient swab is flushed out in extraction buffer, of which a small fraction is used for testing, leaving more than half the sample unused. This study was designed to show that RT-PCR results from the residual s…
rayyan-305021577	Performance verification of the Abbott SARS-CoV-2 test for qualitative detection of IgG in Cali, Colombia	2021			PLoS One	1932-6203	16	9	e0256566	Castro, M. D. M. and Caicedo, I. and Ortiz-Rojas, H. J. and Castillo, C. M. and Medina, A. G. and Alex and er, N. and Gómez, M. A. and Albornoz, L. L.		eng			BACKGROUND: Adequate testing is critically important for control of the SARS-CoV-2 pandemic. Antibody testing is an option for case management and epidemiologic studies, with high specificity and variable sensitivity. However, characteristics of local populations may affect performance of these tests. For this reason, the National Institute of Health (INS) and regulatory agencies in Colombia requ…
rayyan-305021578	COVID-19: a meta-analysis of diagnostic test accuracy of commercial assays registered in Brazil	Mar	Apr		Braz J Infect Dis	1413-8670 (Print) 1413-8670	24	2	180-187	Castro, R. and Luz, P. M. and Wakimoto, M. D. and Veloso, V. G. and Grinsztejn, B. and Perazzo, H.		eng			The accuracy of commercially available tests for COVID-19 in Brazil remains unclear. We aimed to perform a meta-analysis to describe the accuracy of available tests to detect COVID-19 in Brazil. We searched at the Brazilian Health Regulatory Agency (ANVISA) online platform to describe the pooled sensitivity (Se), specificity (Sp), diagnostic odds ratio (DOR) and summary receiver operating charact…
rayyan-305021579	Shifting Coronavirus Disease 2019 Testing Policy and Research to Include the Full Translation Pipeline	2021			Open Forum Infectious Diseases	2328-8957	8	2		Catania, J. A. and Martin, J. and Dolcini, M. M. and Orellana, E. R. and Henne, J.	https://www.embase.com/search/results?subaction=viewrecord&id=L2011803972&from=export http://dx.doi.org/10.1093/ofid/ofaa649	English			The current severe acute respiratory syndrome coronavirus 2 testing policy and practice limits testing as a prevention tool. Radical shifts are required to increase the scale of rapid testing strategies and improve dissemination and implementation of venue-based and self-testing approaches. Attention to the full translation pipeline is required to reach high-risk segments of the population.
rayyan-305021580	A multi-target lateral flow immunoassay enabling the specific and sensitive detection of total antibodies to SARS COV-2	Feb	1		Talanta	0039-9140 (Print) 0039-9140	223		121737	Cavalera, S. and Colitti, B. and Rosati, S. and Ferrara, G. and Bertolotti, L. and Nogarol, C. and Guiotto, C. and Cagnazzo, C. and Denina, M. and Fagioli, F. and Di Nardo, F. and Chiarello, M. and Baggiani, C. and Anfossi, L.		eng			A rapid test for detecting total immunoglobulins directed towards the nucleocapsid protein (N) of severe acute syndrome coronavirus 2 (SARS CoV-2) was developed, based on a multi-target lateral flow immunoassay comprising two test lines. Both test lines bound to several classes of immunoglobulins (G, M, and A). Specific anti-SARS immunoglobulins were revealed by a colorimetric probe formed by N a…
rayyan-305021581	Suspected Recurrent SARS-CoV-2 Infections Among Residents of a Skilled Nursing Facility During a Second COVID-19 Outbreak - Kentucky, July-November 2020	Feb	26		MMWR Morb Mortal Wkly Rep	0149-2195 (Print) 0149-2195	70	8	273-277	Cavanaugh, A. M. and Thoroughman, D. and Mir and a, H. and Spicer, K.		eng			Reinfection with SARS-CoV-2, the virus that causes coronavirus disease 2019 (COVID-19), is believed to be rare (1). Some level of immunity after SARS-CoV-2 infection is expected; however, the evidence regarding duration and level of protection is still emerging (2). The Kentucky Department for Public Health (KDPH) and a local health department conducted an investigation at a skilled nursing facil…
rayyan-305021582	Development and implementation of a scalable and versatile test for COVID-19 diagnostics in rural communities	2021			Nature Communications	2041-1723	12	1		Ceci, A. and Muñoz-Ballester, C. and Tegge, A. N. and Brown, K. L. and Umans, R. A. and Michel, F. M. and Patel, D. and Tewari, B. and Martin, J. and Alcoreza, O. and Maynard, T. and Martinez-Martinez, D. and Bordwine, P. and Bissell, N. and Friedl and er, M. J. and Sontheimer, H. and Finkielstein, C. V.	https://www.embase.com/search/results?subaction=viewrecord&id=L2013218067&from=export http://dx.doi.org/10.1038/s41467-021-24552-4	English			Rapid and widespread testing of severe acute respiratory coronavirus 2 (SARS-CoV-2) is essential for an effective public health response aimed at containing and mitigating the coronavirus disease 2019 (COVID-19) pandemic. Successful health policy implementation relies on early identification of infected individuals and extensive contact tracing. However, rural communities, where resources for tes…
rayyan-305021583	Positive rate of RT-PCR detection of SARS-CoV-2 infectionin 1850 cases from the Regional General Hospital'F. Miulli', in Apulian Region, Italy from March to April 2020	2020			Italian Journal of Medicine	1877-9352	14		109	Ceci, E. and De Nicolò, E. V. and Lenoci, G. and Moramarco, A. and Blasi, A. and Labarile, G. and Chiaromonte, A. and Lattarulo, S. and Bellanova, G. and De Rosa, C. and Mastroianni, F.	https://www.embase.com/search/results?subaction=viewrecord&id=L633718001&from=export	English			Background and Aim of the study: The COVID-19 pandemic israpidly spreading throughout the globe. Recent reports suggestthat 10-30% of SARS-CoV-2 infected patients are asymptomatic.Here, we reported the positive rate of COVID-19 tests supportedon RT-PCR, from March 14 to April 15 in General Hospital 'F. Miulli'(South of Italy). We observed a ~18% SARS-CoV-2 positive ratefrom 912 tests. Methods: Th…
rayyan-305021584	Plastic residues produced with confirmatory testing for COVID-19: Classification, quantification, fate, and impacts on human health	Mar	15		Sci Total Environ	0048-9697 (Print) 0048-9697	760		144167	Celis, J. E. and Espejo, W. and Paredes-Osses, E. and Contreras, S. A. and Chiang, G. and Bahamonde, P.		eng			In March 2020, several international organizations started making recommendations regarding the need for prompt coronavirus-based diagnosis in order to prevent its spread among the world's population. The most widely used test for confirmation of COVID-19 is real-time PCR (RT-PCR). This technique uses plastic supplies in its procedures, which are 100% disposable to avoid cross-contamination and b…
rayyan-305021585	Effectiveness of infection-containment measures on SARS-CoV-2 seroprevalence and circulation from May to July 2020, in Milan, Italy	2020			PLoS ONE	1932-6203	15	11		Cento, V. and Alteri, C. and Merli, M. and Ruscio, F. D. and Tartaglione, L. and Rossotti, R. and Travi, G. and Vecchi, M. and Raimondi, A. and Nava, A. and Colagrossi, L. and Fumagalli, R. and Ughi, N. and Epis, O. M. and Fanti, D. and Beretta, A. and Galbiati, F. and Scaglione, F. and Vismara, C. and Puoti, M. and Campisi, D. and Perno, C. F.	https://www.embase.com/search/results?subaction=viewrecord&id=L2010139001&from=export http://dx.doi.org/10.1371/journal.pone.0242765	English			Objective Through a hospital-based SARS-CoV-2 molecular and serological screening, we evaluated the effectiveness of two months of lockdown and two of surveillance, in Milan, Lombardy, the first to be overwhelmed by COVID-19 pandemics during March-April 2020. Methods All subjects presenting at the major hospital of Milan from May-11 to July-5, 2020, underwent a serological screening by chemilumin…
rayyan-305021586	Frontline Screening for SARS-CoV-2 Infection at Emergency Department Admission by Third Generation Rapid Antigen Test: Can We Spare RT-qPCR?	May	1		Viruses	1999-4915	13	5		Cento, V. and Renica, S. and Matarazzo, E. and Antonello, M. and Colagrossi, L. and Di Ruscio, F. and Pani, A. and Fanti, D. and Vismara, C. and Puoti, M. and Scaglione, F. and Perno, C. F. and Alteri, C. and On Behalf Of The, S. Co Va Study Group		eng			To complement RT-qPCR testing for diagnosis of severe acute respiratory syndrome coronavirus 2 (SARS-CoV-2) infections, many countries have introduced the use of rapid antigen tests. As they generally display lower real-life performances than expected, their correct positioning as frontline screening is still controversial. Despite the lack of data from daily clinical use, third generation microf…
rayyan-305021587	The influence of leprosy-related clinical and epidemiological variables in the occurrence and severity of COVID-19: A prospective real-world cohort study	Jul			PLoS Negl Trop Dis	1935-2727 (Print) 1935-2727	15	7	e0009635	Cerqueira, Srps and Deps, P. D. and Cunha, D. V. and Bezerra, N. V. F. and Barroso, D. H. and Pinheiro, A. B. S. and Pillegi, G. S. and Repsold, T. A. R. and Kurizky, P. S. and Collin, S. M. and Gomes, C. M.		eng			BACKGROUND: Protective effects of Bacillus Calmette-Guérin (BCG) vaccination and clofazimine and dapsone treatment against severe acute respiratory syndrome coronavirus 2 (SARS-CoV-2) infection have been reported. Patients at risk for leprosy represent an interesting model for assessing the effects of these therapies on the occurrence and severity of coronavirus disease 2019 (COVID-19). We assess…
rayyan-305021588	Unusual stroke during the COVID-19 pandemic	2020			Giornale Italiano di Cardiologia	1972-6481	21	12	e78	Cerrito, L. F. and Milani, M. and Moreo, A.	https://www.embase.com/search/results?subaction=viewrecord&id=L634463307&from=export	English			During the coronavirus disease 2019 (COVID-19) pandemic there was a dramatic drop of admissions of patients with acute coronary syndrome. There are plenty of theories circulating as to what could possibly drove STEMI rates down during this pandemic: patient's reluctance to go to a hospital during COVID-19 outbreak, lack of availability of local doctors and overload of emergency systems. A 54 year…
[truncated: 3,108 more rows]
